# Supplementary material for: (E)-2,4-Dihydroxy­benzaldehyde 4-ethyl­thio­semicarbazone–4,4′-bipyridine–water (4/7/2)
Source: Acta Crystallogr Sect E Struct Rep Online. 2009 Aug 12;65(Pt 9):o2129. doi: 10.1107/S1600536809030852 (PMC2969953; doi:10.1107/S1600536809030852)
Supplement: Supplementary file 1 [file e-65-o2129-sup1.cif]

##############################################################################
###                                                                        ###
###        Electronic paper (Acta Crystallographica Section E)             ###
###                                                                        ###
##############################################################################
#                                                                            #
# This CIF contains the data in a paper accepted for publication in Acta     #
# Crystallographica Section E. It conforms to the requirements of Notes      #
# for Authors for Section E, and has been peer reviewed under the auspices   #
# of the IUCr Commission on Journals.                                        #
#                                                                            #
# Full details of the Crystallographic Information File format               #
# are given in the paper "The Crystallographic Information File (CIF):       #
# a New Standard Archive File for Crystallography" by S. R. Hall, F. H.      #
# Allen and I. D. Brown [Acta Cryst. (1991), A47, 655-685].                  #
#                                                                            #
# The current version of the core CIF dictionary is obtainable from          #
# ftp://ftp.iucr.org/pub/cif_core.dic. The current version number is 2.4.    #
#                                                                            #
# Software is freely available for graphical display of the structure(s) in  #
# this CIF.  For information consult the CIF home page http://www.iucr.org/  #
# cif/home.html                                                              #
#                                                                            #
# This file may be used for bona fide research purposes within the           #
# scientific community so long as proper attribution is given to the journal # 
# article from which it was obtained.                                        #
#                                                                            #
##############################################################################
                                             
data_global
_audit_creation_method     SHELXL-97
_journal_date_recd_electronic     2009-07-22
_journal_date_accepted     2009-08-03
_journal_name_full     'Acta Crystallographica, Section E'
_journal_year     2009
_journal_volume     65
_journal_issue      9
_journal_page_first     o2129
_journal_page_last     o2129
_journal_paper_category     QO
_journal_coeditor_code     CI2864
_publ_contact_author
;
     Dr. Seik Weng Ng
     Department of Chemistry
     University of Malaya
     50603 Kuala Lumpur
     Malaysia
;
_publ_contact_author_email     seikweng@um.edu.my
_publ_contact_author_fax     '03 7967 4193'
_publ_contact_author_phone     '03 7967 6778'
_publ_section_title
;
(<i>E</i>)-2,4-Dihydroxybenzaldehyde 4-ethylthiosemicarbazone--\\
4,4'-bipyridine--water (4/7/2)
;
loop_
    _publ_author_name
    _publ_author_address
    'Ng, Seik Weng'
;
     Department of Chemistry
     University of Malaya
     50603 Kuala Lumpur
     Malaysia
;
data_I
_audit_creation_method     SHELXL-97
_chemical_name_systematic
;
(<i>E</i>)-2,4-Dihydroxybenzaldehyde 4-ethylthiosemicarbazone--
4,4'-bipyridine--water (4/7/2)
;
_chemical_name_common     ?
_chemical_formula_moiety     '7C10 H8 N2, 4C10 H13 N3 O2 S, 2H2 O'
_chemical_formula_sum     'C110 H112 N26 O10 S4'
_chemical_formula_iupac     '7(C10 H8 N2), 4(C10 H13 N3 O2 S), 2(H2 O)'
_chemical_formula_weight     2086.50
_chemical_melting_point     ?
_symmetry_cell_setting     Triclinic
_symmetry_space_group_name_H-M     'P -1'
_symmetry_space_group_name_Hall     '-P 1'
loop_
    _symmetry_equiv_pos_as_xyz
    'x, y, z'
    '-x, -y, -z'
_cell_length_a     11.7683(3)
_cell_length_b     15.2531(4)
_cell_length_c     16.0612(4)
_cell_angle_alpha     74.639(2)
_cell_angle_beta     86.561(2)
_cell_angle_gamma     70.2520(10)
_cell_volume     2615.20(10)
_cell_formula_units_Z     1
_cell_measurement_reflns_used     3358
_cell_measurement_theta_min     2.6
_cell_measurement_theta_max     26.0
_cell_measurement_temperature     153(2)
_exptl_crystal_description     Plate
_exptl_crystal_colour     Yellow
_exptl_crystal_size_max     0.20
_exptl_crystal_size_mid     0.20
_exptl_crystal_size_min     0.05
_exptl_crystal_density_diffrn     1.325
_exptl_crystal_density_meas     ?
_exptl_crystal_density_method     'not measured'
_exptl_crystal_F_000     1098
_exptl_absorpt_coefficient_mu     0.164
_exptl_absorpt_correction_type     multi-scan
_exptl_absorpt_process_details     '(SADABS; Sheldrick, 1996)'
_exptl_absorpt_correction_T_min     0.9679
_exptl_absorpt_correction_T_max     0.9918
_diffrn_ambient_temperature     153(2)
_diffrn_radiation_type     MoK\a
_diffrn_radiation_wavelength     0.71073
_diffrn_radiation_source     'fine-focus sealed tube'
_diffrn_radiation_monochromator     graphite
_diffrn_measurement_device_type     'Bruker SMART APEX'
_diffrn_measurement_method     \w
_diffrn_detector_area_resol_mean     ?
_diffrn_reflns_number     18419
_diffrn_reflns_av_R_equivalents     0.0338
_diffrn_reflns_av_sigmaI/netI     0.0668
_diffrn_reflns_theta_min     1.32
_diffrn_reflns_theta_max     26.00
_diffrn_reflns_theta_full     26.00
_diffrn_measured_fraction_theta_max     0.977
_diffrn_measured_fraction_theta_full     0.977
_diffrn_reflns_limit_h_min     -14
_diffrn_reflns_limit_h_max     15
_diffrn_reflns_limit_k_min     -19
_diffrn_reflns_limit_k_max     19
_diffrn_reflns_limit_l_min     -20
_diffrn_reflns_limit_l_max     20
_diffrn_standards_number     0
_diffrn_standards_interval_count     0
_diffrn_standards_interval_time     0
_diffrn_standards_decay_%     0
_reflns_number_total     10042
_reflns_number_gt     6419
_reflns_threshold_expression     I>2\s(I)
_refine_ls_structure_factor_coef     Fsqd
_refine_ls_matrix_type     full
_refine_ls_R_factor_all     0.1026
_refine_ls_R_factor_gt     0.0612
_refine_ls_wR_factor_gt     0.1531
_refine_ls_wR_factor_ref     0.1792
_refine_ls_goodness_of_fit_ref     1.022
_refine_ls_restrained_S_all     1.036
_refine_ls_number_reflns     10042
_refine_ls_number_parameters     686
_refine_ls_number_restraints     170
_refine_ls_hydrogen_treatment     mixed
_refine_ls_weighting_scheme     calc
_refine_ls_weighting_details
         'calc w=1/[\s^2^(Fo^2^)+(0.0783P)^2^+2.0276P] where P=(Fo^2^+2Fc^2^)/3'
_atom_sites_solution_hydrogens     geom
_atom_sites_solution_primary     direct
_atom_sites_solution_secondary     difmap
_refine_ls_shift/su_max     0.001
_refine_ls_shift/su_mean     0.001
_refine_diff_density_max     0.662
_refine_diff_density_min     -0.557
_refine_ls_extinction_method     none
_refine_ls_extinction_coef     ?
loop_
    _atom_type_symbol
    _atom_type_description
    _atom_type_scat_dispersion_real
    _atom_type_scat_dispersion_imag
    _atom_type_scat_source
    'C' 'C' 0.0033 0.0016
                         'International Tables Vol C Tables 4.2.6.8 and 6.1.1.4'
    'H' 'H' 0.0000 0.0000
                         'International Tables Vol C Tables 4.2.6.8 and 6.1.1.4'
    'N' 'N' 0.0061 0.0033
                         'International Tables Vol C Tables 4.2.6.8 and 6.1.1.4'
    'O' 'O' 0.0106 0.0060
                         'International Tables Vol C Tables 4.2.6.8 and 6.1.1.4'
    'S' 'S' 0.1246 0.1234
                         'International Tables Vol C Tables 4.2.6.8 and 6.1.1.4'
_computing_data_collection     'APEX2 (Bruker, 2008)'
_computing_cell_refinement     'SAINT (Bruker, 2008)'
_computing_data_reduction     'SAINT (Bruker, 2008)'
_computing_structure_solution     'SHELXS97 (Sheldrick, 2008)'
_computing_structure_refinement     'SHELXL97 (Sheldrick, 2008)'
_computing_molecular_graphics     'X-SEED (Barbour, 2001)'
_computing_publication_material     'publCIF (Westrip, 2009)'
loop_
    _atom_site_type_symbol
    _atom_site_label
    _atom_site_fract_x
    _atom_site_fract_y
    _atom_site_fract_z
    _atom_site_U_iso_or_equiv
    _atom_site_adp_type
    _atom_site_calc_flag
    _atom_site_refinement_flags
    _atom_site_occupancy
    _atom_site_disorder_assembly
    _atom_site_disorder_group
    S S1 0.25549(8) 0.84394(7) 0.73613(5) 0.0403(2) Uani d . 1 . .
    S S2 0.65813(8) 0.93784(8) 1.26910(7) 0.0511(3) Uani d . 1 . .
    O O1 0.3505(2) 0.66350(18) 0.35305(17) 0.0458(6) Uani d D 1 . .
    H H1O 0.388(4) 0.645(3) 0.311(2) 0.081(15) Uiso d D 1 . .
    O O2 -0.0039(2) 0.74630(19) 0.17564(17) 0.0470(6) Uani d D 1 . .
    H H2O 0.045(3) 0.721(3) 0.141(2) 0.058(12) Uiso d D 1 . .
    O O3 0.9220(2) 0.67293(17) 0.94434(15) 0.0396(6) Uani d D 1 . .
    H H3O 0.966(4) 0.644(3) 0.910(3) 0.100(18) Uiso d D 1 . .
    O O4 0.6292(2) 0.70169(17) 0.73457(14) 0.0386(5) Uani d D 1 . .
    H H4O 0.693(2) 0.679(3) 0.710(2) 0.066(13) Uiso d D 1 . .
    O O1w 0.4655(3) 0.7058(3) 0.6093(2) 0.0781(10) Uani d DU 1 . .
    H H1w1 0.500(4) 0.716(3) 0.648(2) 0.078(16) Uiso d D 1 . .
    H H1w2 0.509(5) 0.696(5) 0.567(3) 0.15(3) Uiso d D 1 . .
    N N1 0.0466(2) 0.8843(2) 0.65301(18) 0.0353(6) Uani d D 1 . .
    H H1N 0.008(3) 0.877(3) 0.6112(16) 0.049(11) Uiso d D 1 . .
    N N2 0.2186(2) 0.7963(2) 0.59750(18) 0.0352(6) Uani d D 1 . .
    H H2N 0.2980(10) 0.771(2) 0.602(2) 0.049(11) Uiso d D 1 . .
    N N3 0.1528(2) 0.79739(19) 0.52915(17) 0.0349(6) Uani d . 1 . .
    N N4 0.4992(2) 0.91841(19) 1.17051(18) 0.0343(6) Uani d D 1 . .
    H H4N 0.484(3) 0.904(3) 1.1236(14) 0.049(11) Uiso d D 1 . .
    N N5 0.6981(2) 0.8472(2) 1.14649(18) 0.0381(7) Uani d D 1 . .
    H H5N 0.7738(13) 0.839(2) 1.158(2) 0.042(10) Uiso d D 1 . .
    N N6 0.6625(2) 0.82602(19) 1.07669(16) 0.0328(6) Uani d . 1 . .
    C C1 -0.0538(3) 0.8798(3) 0.7937(2) 0.0504(10) Uani d . 1 . .
    H H1A -0.0972 0.9212 0.8308 0.076 Uiso calc R 1 . .
    H H1B 0.0196 0.8315 0.8244 0.076 Uiso calc R 1 . .
    H H1C -0.1057 0.8472 0.7791 0.076 Uiso calc R 1 . .
    C C2 -0.0201(3) 0.9405(2) 0.7120(2) 0.0417(8) Uani d . 1 . .
    H H2A -0.0947 0.9895 0.6818 0.050 Uiso calc R 1 . .
    H H2B 0.0297 0.9751 0.7275 0.050 Uiso calc R 1 . .
    C C3 0.1660(3) 0.8421(2) 0.6589(2) 0.0313(7) Uani d . 1 . .
    C C4 0.2164(3) 0.7593(2) 0.4716(2) 0.0343(7) Uani d . 1 . .
    H H4 0.3018 0.7335 0.4791 0.041 Uiso calc R 1 . .
    C C5 0.1601(3) 0.7548(2) 0.3954(2) 0.0335(7) Uani d . 1 . .
    C C6 0.2295(3) 0.7075(2) 0.3359(2) 0.0362(8) Uani d . 1 . .
    C C7 0.1760(3) 0.7045(2) 0.2625(2) 0.0372(8) Uani d . 1 . .
    H H7 0.2243 0.6724 0.2228 0.045 Uiso calc R 1 . .
    C C8 0.0531(3) 0.7478(2) 0.2469(2) 0.0369(8) Uani d . 1 . .
    C C9 -0.0184(3) 0.7960(2) 0.3044(2) 0.0382(8) Uani d . 1 . .
    H H9 -0.1030 0.8264 0.2938 0.046 Uiso calc R 1 . .
    C C10 0.0360(3) 0.7987(2) 0.3766(2) 0.0371(8) Uani d . 1 . .
    H H10 -0.0128 0.8318 0.4155 0.045 Uiso calc R 1 . .
    C C11 0.3731(3) 0.9035(3) 1.2993(2) 0.0487(9) Uani d . 1 . .
    H H11A 0.3046 0.9408 1.3274 0.073 Uiso calc R 1 . .
    H H11B 0.4448 0.8770 1.3379 0.073 Uiso calc R 1 . .
    H H11C 0.3542 0.8507 1.2862 0.073 Uiso calc R 1 . .
    C C12 0.3977(3) 0.9690(2) 1.2159(2) 0.0384(8) Uani d . 1 . .
    H H12A 0.3245 0.9965 1.1775 0.046 Uiso calc R 1 . .
    H H12B 0.4147 1.0232 1.2294 0.046 Uiso calc R 1 . .
    C C13 0.6134(3) 0.9001(2) 1.1925(2) 0.0345(7) Uani d . 1 . .
    C C14 0.7464(3) 0.7858(2) 1.0308(2) 0.0318(7) Uani d . 1 . .
    H H14 0.8286 0.7707 1.0467 0.038 Uiso calc R 1 . .
    C C15 0.7159(3) 0.7632(2) 0.95436(19) 0.0287(7) Uani d . 1 . .
    C C16 0.8071(3) 0.7075(2) 0.91068(19) 0.0291(7) Uani d . 1 . .
    C C17 0.7786(3) 0.6880(2) 0.83663(18) 0.0302(7) Uani d . 1 . .
    H H17 0.8408 0.6517 0.8065 0.036 Uiso calc R 1 . .
    C C18 0.6599(3) 0.7210(2) 0.80616(18) 0.0304(7) Uani d . 1 . .
    C C19 0.5682(3) 0.7757(2) 0.8492(2) 0.0338(7) Uani d . 1 . .
    H H19 0.4867 0.7987 0.8284 0.041 Uiso calc R 1 . .
    C C20 0.5975(3) 0.7958(2) 0.9220(2) 0.0322(7) Uani d . 1 . .
    H H20 0.5349 0.8331 0.9512 0.039 Uiso calc R 1 . .
    N N7 0.1690(5) 0.6506(5) 0.0762(5) 0.0436(9) Uani d PG 0.50 A 1
    C C21 0.1857(6) 0.7027(3) -0.0060(5) 0.0282(14) Uani d PGU 0.50 A 1
    H H21 0.1437 0.7702 -0.0244 0.034 Uiso calc PR 0.50 A 1
    C C22 0.2638(7) 0.6562(5) -0.0613(4) 0.0268(14) Uani d PGU 0.50 A 1
    H H22 0.2752 0.6919 -0.1175 0.032 Uiso calc PR 0.50 A 1
    C C23 0.3253(5) 0.5576(5) -0.0344(3) 0.0342(9) Uani d PGDU 0.50 A 1
    C C24 0.3086(4) 0.5054(4) 0.0478(3) 0.0374(15) Uani d PGU 0.50 A 1
    H H24 0.3506 0.4380 0.0662 0.045 Uiso calc PR 0.50 A 1
    C C25 0.2304(5) 0.5519(4) 0.1031(3) 0.0419(15) Uani d PGU 0.50 A 1
    H H25 0.2190 0.5163 0.1592 0.050 Uiso calc PR 0.50 A 1
    N N8 0.5283(5) 0.4168(4) -0.2247(4) 0.0456(8) Uani d PG 0.50 A 1
    C C26 0.4775(4) 0.5168(4) -0.2494(3) 0.0412(15) Uani d PGU 0.50 A 1
    H H26 0.4897 0.5517 -0.3057 0.049 Uiso calc PR 0.50 A 1
    C C27 0.4088(4) 0.5656(3) -0.1919(3) 0.0361(13) Uani d PGU 0.50 A 1
    H H27 0.3741 0.6340 -0.2088 0.043 Uiso calc PR 0.50 A 1
    C C28 0.3910(5) 0.5145(5) -0.1095(3) 0.0316(9) Uani d PGDU 0.50 A 1
    C C29 0.4417(6) 0.4146(5) -0.0848(4) 0.0283(14) Uani d PGU 0.50 A 1
    H H29 0.4295 0.3796 -0.0285 0.034 Uiso calc PR 0.50 A 1
    C C30 0.5104(6) 0.3657(3) -0.1423(5) 0.0322(15) Uani d PGU 0.50 A 1
    H H30 0.5451 0.2974 -0.1254 0.039 Uiso calc PR 0.50 A 1
    N N7' 0.1582(5) 0.6579(5) 0.0664(5) 0.0436(9) Uani d PG 0.50 B 2
    C C21' 0.2138(7) 0.7087(4) 0.0021(6) 0.0282(14) Uani d PG 0.50 B 2
    H H21' 0.1989 0.7753 -0.0039 0.034 Uiso calc PR 0.50 B 2
    C C22' 0.2911(6) 0.6620(5) -0.0534(4) 0.0268(14) Uani d PG 0.50 B 2
    H H22' 0.3291 0.6968 -0.0974 0.032 Uiso calc PR 0.50 B 2
    C C23' 0.3129(5) 0.5645(5) -0.0447(4) 0.0342(9) Uani d PGD 0.50 B 2
    C C24' 0.2574(5) 0.5137(4) 0.0196(4) 0.0374(15) Uani d PG 0.50 B 2
    H H24' 0.2723 0.4471 0.0256 0.045 Uiso calc PR 0.50 B 2
    C C25' 0.1800(4) 0.5604(4) 0.0751(3) 0.0419(15) Uani d PG 0.50 B 2
    H H25' 0.1420 0.5257 0.1191 0.050 Uiso calc PR 0.50 B 2
    N N8' 0.5377(5) 0.4119(4) -0.2166(5) 0.0456(8) Uani d PG 0.50 B 2
    C C26' 0.5311(4) 0.5056(4) -0.2200(3) 0.0412(15) Uani d PG 0.50 B 2
    H H26' 0.5719 0.5382 -0.2634 0.049 Uiso calc PR 0.50 B 2
    C C27' 0.4648(4) 0.5514(3) -0.1598(3) 0.0361(13) Uani d PG 0.50 B 2
    H H27' 0.4603 0.6154 -0.1621 0.043 Uiso calc PR 0.50 B 2
    C C28' 0.4051(5) 0.5037(5) -0.0962(3) 0.0316(9) Uani d PGD 0.50 B 2
    C C29' 0.4117(6) 0.4101(5) -0.0928(4) 0.0283(14) Uani d PG 0.50 B 2
    H H29' 0.3709 0.3775 -0.0493 0.034 Uiso calc PR 0.50 B 2
    C C30' 0.4780(6) 0.3642(3) -0.1530(5) 0.0322(15) Uani d PG 0.50 B 2
    H H30' 0.4825 0.3002 -0.1507 0.039 Uiso calc PR 0.50 B 2
    N N9 0.6183(5) 0.6645(4) 0.4755(3) 0.0440(18) Uani d PG 0.50 C 1
    C C31 0.6864(5) 0.7070(3) 0.4150(4) 0.0492(17) Uani d PGU 0.50 C 1
    H H31 0.6903 0.7682 0.4152 0.059 Uiso calc PR 0.50 C 1
    C C32 0.7489(4) 0.6601(4) 0.3542(3) 0.0398(14) Uani d PGU 0.50 C 1
    H H32 0.7954 0.6892 0.3129 0.048 Uiso calc PR 0.50 C 1
    C C33 0.7432(5) 0.5706(4) 0.3540(4) 0.0336(12) Uani d PGDU 0.50 C 1
    C C34 0.6751(6) 0.5281(3) 0.4145(5) 0.0395(14) Uani d PGU 0.50 C 1
    H H34 0.6712 0.4669 0.4143 0.047 Uiso calc PR 0.50 C 1
    C C35 0.6127(5) 0.5750(4) 0.4752(4) 0.0405(16) Uani d PGU 0.50 C 1
    H H35 0.5661 0.5459 0.5166 0.049 Uiso calc PR 0.50 C 1
    N N10 0.9335(5) 0.4261(4) 0.1649(3) 0.0391(8) Uani d PG 0.50 C 1
    C C36 0.8856(5) 0.5262(4) 0.1435(3) 0.0283(14) Uani d PGU 0.50 C 1
    H H36 0.8950 0.5626 0.0871 0.034 Uiso calc PR 0.50 C 1
    C C37 0.8241(6) 0.5732(3) 0.2045(4) 0.0303(14) Uani d PGU 0.50 C 1
    H H37 0.7914 0.6416 0.1898 0.036 Uiso calc PR 0.50 C 1
    C C38 0.8105(5) 0.5199(3) 0.2869(4) 0.0314(10) Uani d PGD 0.50 C 1
    C C39 0.8583(4) 0.4198(3) 0.3084(2) 0.0367(12) Uani d PGU 0.50 C 1
    H H39 0.8490 0.3834 0.3648 0.044 Uiso calc PR 0.50 C 1
    C C40 0.9199(4) 0.3729(3) 0.2474(3) 0.0375(12) Uani d PGU 0.50 C 1
    H H40 0.9526 0.3044 0.2621 0.045 Uiso calc PR 0.50 C 1
    N N9' 0.6010(5) 0.6323(4) 0.4845(3) 0.0440(18) Uani d PG 0.50 D 2
    C C31' 0.6291(5) 0.6924(3) 0.4109(4) 0.0492(17) Uani d PG 0.50 D 2
    H H31' 0.6067 0.7596 0.4057 0.059 Uiso calc PR 0.50 D 2
    C C32' 0.6898(5) 0.6541(4) 0.3448(3) 0.0398(14) Uani d PG 0.50 D 2
    H H32' 0.7090 0.6952 0.2945 0.048 Uiso calc PR 0.50 D 2
    C C33' 0.7225(6) 0.5558(4) 0.3525(4) 0.0336(12) Uani d PGD 0.50 D 2
    C C34' 0.6944(6) 0.4957(3) 0.4261(5) 0.0395(14) Uani d PG 0.50 D 2
    H H34' 0.7167 0.4285 0.4313 0.047 Uiso calc PR 0.50 D 2
    C C35' 0.6337(6) 0.5340(3) 0.4922(4) 0.0405(16) Uani d PG 0.50 D 2
    H H35' 0.6145 0.4929 0.5425 0.049 Uiso calc PR 0.50 D 2
    N N10' 0.9211(5) 0.4325(5) 0.1540(3) 0.0391(8) Uani d PG 0.50 D 2
    C C36' 0.9193(5) 0.5226(4) 0.1589(3) 0.0283(14) Uani d PG 0.50 D 2
    H H36' 0.9624 0.5566 0.1187 0.034 Uiso calc PR 0.50 D 2
    C C37' 0.8547(6) 0.5630(3) 0.2227(4) 0.0303(14) Uani d PG 0.50 D 2
    H H37' 0.8535 0.6246 0.2260 0.036 Uiso calc PR 0.50 D 2
    C C38' 0.7917(5) 0.5134(4) 0.2815(4) 0.0314(10) Uani d PGD 0.50 D 2
    C C39' 0.7934(4) 0.4233(3) 0.2767(3) 0.0367(12) Uani d PG 0.50 D 2
    H H39' 0.7504 0.3894 0.3169 0.044 Uiso calc PR 0.50 D 2
    C C40' 0.8581(4) 0.3829(3) 0.2129(3) 0.0375(12) Uani d PG 0.50 D 2
    H H40' 0.8593 0.3213 0.2096 0.045 Uiso calc PR 0.50 D 2
    N N11 0.8292(4) 0.6185(4) 0.6505(3) 0.0392(10) Uani d PG 0.50 E 1
    C C41 0.9111(4) 0.6576(3) 0.6025(3) 0.0398(12) Uani d PGU 0.50 E 1
    H H41 0.9174 0.7158 0.6092 0.048 Uiso calc PR 0.50 E 1
    C C42 0.9836(4) 0.6115(3) 0.5446(3) 0.0398(12) Uani d PGU 0.50 E 1
    H H42 1.0395 0.6382 0.5118 0.048 Uiso calc PR 0.50 E 1
    C C43 0.9743(5) 0.5263(3) 0.5348(3) 0.0299(11) Uani d PG 0.50 . 1
    C C44 0.8924(5) 0.4872(3) 0.5828(4) 0.0270(14) Uani d PGU 0.50 E 1
    H H44 0.8861 0.4290 0.5761 0.032 Uiso calc PR 0.50 E 1
    C C45 0.8199(5) 0.5334(4) 0.6407(3) 0.0289(14) Uani d PGU 0.50 E 1
    H H45 0.7640 0.5067 0.6735 0.035 Uiso calc PR 0.50 E 1
    N N11' 0.8058(5) 0.6149(4) 0.6454(3) 0.0392(10) Uani d PG 0.50 F 2
    C C41' 0.8322(4) 0.6690(3) 0.5672(3) 0.0398(12) Uani d PG 0.50 F 2
    H H41' 0.8013 0.7375 0.5535 0.048 Uiso calc PR 0.50 F 2
    C C42' 0.9038(4) 0.6229(3) 0.5089(2) 0.0398(12) Uani d PG 0.50 F 2
    H H42' 0.9218 0.6599 0.4555 0.048 Uiso calc PR 0.50 F 2
    C C43' 0.9490(5) 0.5228(3) 0.5289(3) 0.0299(11) Uani d PG 0.50 . 2
    C C44' 0.9227(5) 0.4687(3) 0.6071(4) 0.0270(14) Uani d PG 0.50 F 2
    H H44' 0.9536 0.4002 0.6207 0.032 Uiso calc PR 0.50 F 2
    C C45' 0.8511(5) 0.5147(4) 0.6653(3) 0.0289(14) Uani d PG 0.50 F 2
    H H45' 0.8330 0.4777 0.7188 0.035 Uiso calc PR 0.50 F 2
    N N12 -0.1892(2) 0.9088(2) 0.56896(19) 0.0413(7) Uani d . 1 . .
    C C46 -0.2279(3) 0.9691(2) 0.4914(2) 0.0421(8) Uani d . 1 . .
    H H46 -0.1695 0.9873 0.4538 0.050 Uiso calc R 1 . .
    C C47 -0.3472(3) 1.0070(2) 0.4621(2) 0.0392(8) Uani d . 1 . .
    H H47 -0.3688 1.0504 0.4064 0.047 Uiso calc R 1 . .
    C C48 -0.4356(3) 0.9812(2) 0.51455(19) 0.0306(7) Uani d . 1 . .
    C C49 -0.3957(3) 0.9185(2) 0.5956(2) 0.0389(8) Uani d . 1 . .
    H H49 -0.4518 0.8986 0.6344 0.047 Uiso calc R 1 . .
    C C50 -0.2754(3) 0.8854(2) 0.6193(2) 0.0424(8) Uani d . 1 . .
    H H50 -0.2515 0.8431 0.6752 0.051 Uiso calc R 1 . .
    N N13 0.3191(3) 0.8864(2) 1.0389(2) 0.0523(8) Uani d . 1 . .
    C C51 0.2705(4) 0.9350(3) 0.9600(3) 0.0574(11) Uani d . 1 . .
    H H51 0.3237 0.9394 0.9135 0.069 Uiso calc R 1 . .
    C C52 0.1478(3) 0.9795(3) 0.9415(2) 0.0518(10) Uani d . 1 . .
    H H52 0.1192 1.0120 0.8837 0.062 Uiso calc R 1 . .
    C C53 0.0666(3) 0.9762(2) 1.0080(2) 0.0371(8) Uani d . 1 . .
    C C54 0.1158(3) 0.9245(2) 1.0897(2) 0.0417(8) Uani d . 1 . .
    H H54 0.0647 0.9185 1.1374 0.050 Uiso calc R 1 . .
    C C55 0.2396(3) 0.8816(3) 1.1015(2) 0.0479(9) Uani d . 1 . .
    H H55 0.2704 0.8462 1.1583 0.057 Uiso calc R 1 . .
loop_
    _atom_site_aniso_label
    _atom_site_aniso_U_11
    _atom_site_aniso_U_22
    _atom_site_aniso_U_33
    _atom_site_aniso_U_12
    _atom_site_aniso_U_13
    _atom_site_aniso_U_23
    S1 0.0363(5) 0.0501(5) 0.0309(4) -0.0126(4) 0.0032(4) -0.0077(4)
    S2 0.0350(5) 0.0713(7) 0.0654(6) -0.0167(5) 0.0108(4) -0.0514(6)
    O1 0.0297(13) 0.0553(15) 0.0630(17) -0.0139(11) 0.0150(12) -0.0363(14)
    O2 0.0386(14) 0.0649(17) 0.0536(16) -0.0230(13) 0.0166(12) -0.0379(14)
    O3 0.0308(13) 0.0503(14) 0.0357(13) -0.0050(11) 0.0080(10) -0.0203(11)
    O4 0.0421(14) 0.0454(14) 0.0293(12) -0.0104(11) 0.0074(11) -0.0181(11)
    O1w 0.0499(17) 0.119(3) 0.0486(17) 0.0148(16) -0.0045(14) -0.0489(18)
    N1 0.0298(15) 0.0382(15) 0.0381(16) -0.0083(12) 0.0068(12) -0.0155(13)
    N2 0.0273(15) 0.0398(16) 0.0415(16) -0.0101(13) 0.0082(13) -0.0184(13)
    N3 0.0344(15) 0.0342(15) 0.0413(16) -0.0155(12) 0.0108(13) -0.0152(12)
    N4 0.0313(15) 0.0362(15) 0.0380(16) -0.0069(12) 0.0050(12) -0.0202(13)
    N5 0.0276(15) 0.0537(18) 0.0433(16) -0.0146(14) 0.0090(13) -0.0302(14)
    N6 0.0349(15) 0.0376(15) 0.0318(14) -0.0140(12) 0.0082(12) -0.0180(12)
    C1 0.049(2) 0.050(2) 0.056(2) -0.0161(18) 0.0219(19) -0.0252(19)
    C2 0.0370(19) 0.0362(18) 0.053(2) -0.0072(15) 0.0079(16) -0.0210(16)
    C3 0.0333(17) 0.0275(16) 0.0330(17) -0.0116(13) 0.0083(14) -0.0077(13)
    C4 0.0281(16) 0.0324(17) 0.0469(19) -0.0127(14) 0.0117(15) -0.0165(15)
    C5 0.0312(17) 0.0316(16) 0.0450(19) -0.0164(14) 0.0145(15) -0.0169(15)
    C6 0.0297(17) 0.0357(18) 0.054(2) -0.0185(14) 0.0170(15) -0.0222(16)
    C7 0.0340(18) 0.0379(18) 0.052(2) -0.0184(15) 0.0189(16) -0.0266(16)
    C8 0.0322(18) 0.0412(19) 0.049(2) -0.0210(15) 0.0143(15) -0.0221(16)
    C9 0.0296(17) 0.0421(19) 0.050(2) -0.0160(15) 0.0116(15) -0.0213(16)
    C10 0.0342(18) 0.0355(18) 0.049(2) -0.0144(15) 0.0177(15) -0.0229(16)
    C11 0.044(2) 0.054(2) 0.054(2) -0.0196(18) 0.0175(18) -0.0236(19)
    C12 0.0279(17) 0.0398(19) 0.047(2) -0.0040(14) 0.0074(15) -0.0218(16)
    C13 0.0311(18) 0.0344(17) 0.0412(18) -0.0124(14) 0.0120(14) -0.0157(15)
    C14 0.0295(16) 0.0340(17) 0.0360(17) -0.0129(14) 0.0096(14) -0.0146(14)
    C15 0.0322(17) 0.0278(15) 0.0276(16) -0.0114(13) 0.0086(13) -0.0096(13)
    C16 0.0280(16) 0.0273(15) 0.0298(16) -0.0087(13) 0.0087(13) -0.0063(13)
    C17 0.0347(17) 0.0282(16) 0.0251(16) -0.0073(13) 0.0108(13) -0.0089(13)
    C18 0.0398(18) 0.0288(16) 0.0223(15) -0.0128(14) 0.0074(13) -0.0059(13)
    C19 0.0321(17) 0.0368(18) 0.0304(17) -0.0095(14) 0.0037(14) -0.0084(14)
    C20 0.0332(17) 0.0287(16) 0.0320(17) -0.0060(13) 0.0102(14) -0.0114(13)
    N7 0.0465(19) 0.051(2) 0.040(2) -0.0195(16) 0.0131(16) -0.0216(17)
    C21 0.029(3) 0.0387(19) 0.031(2) -0.0195(18) -0.007(2) -0.0192(16)
    C22 0.029(3) 0.0328(18) 0.0305(19) -0.0228(19) 0.000(2) -0.0115(16)
    C23 0.0334(19) 0.0347(18) 0.037(2) -0.0138(15) 0.0092(16) -0.0115(16)
    C24 0.038(3) 0.036(2) 0.038(3) -0.012(2) 0.009(2) -0.010(2)
    C25 0.039(3) 0.049(2) 0.041(3) -0.020(3) 0.008(2) -0.011(2)
    N8 0.0305(17) 0.0496(19) 0.059(2) -0.0095(14) 0.0123(15) -0.0260(17)
    C26 0.035(3) 0.050(2) 0.046(3) -0.019(3) 0.014(2) -0.020(2)
    C27 0.036(3) 0.035(2) 0.039(3) -0.013(2) 0.009(2) -0.011(2)
    C28 0.0282(19) 0.031(2) 0.034(2) -0.0096(16) 0.0049(16) -0.0064(17)
    C29 0.022(3) 0.0336(18) 0.0334(19) -0.0144(19) -0.004(2) -0.0079(16)
    C30 0.021(4) 0.0358(18) 0.043(3) -0.0053(18) -0.012(2) -0.0167(17)
    N7' 0.0465(19) 0.051(2) 0.040(2) -0.0195(16) 0.0131(16) -0.0216(17)
    C21' 0.029(3) 0.0387(19) 0.031(2) -0.0195(18) -0.007(2) -0.0192(16)
    C22' 0.029(3) 0.0328(18) 0.0305(19) -0.0228(19) 0.000(2) -0.0115(16)
    C23' 0.0334(19) 0.0347(18) 0.037(2) -0.0138(15) 0.0092(16) -0.0115(16)
    C24' 0.038(3) 0.036(2) 0.038(3) -0.012(2) 0.009(2) -0.010(2)
    C25' 0.039(3) 0.049(2) 0.041(3) -0.020(3) 0.008(2) -0.011(2)
    N8' 0.0305(17) 0.0496(19) 0.059(2) -0.0095(14) 0.0123(15) -0.0260(17)
    C26' 0.035(3) 0.050(2) 0.046(3) -0.019(3) 0.014(2) -0.020(2)
    C27' 0.036(3) 0.035(2) 0.039(3) -0.013(2) 0.009(2) -0.011(2)
    C28' 0.0282(19) 0.031(2) 0.034(2) -0.0096(16) 0.0049(16) -0.0064(17)
    C29' 0.022(3) 0.0336(18) 0.0334(19) -0.0144(19) -0.004(2) -0.0079(16)
    C30' 0.021(4) 0.0358(18) 0.043(3) -0.0053(18) -0.012(2) -0.0167(17)
    N9 0.040(3) 0.050(5) 0.037(2) -0.005(3) 0.0048(17) -0.017(3)
    C31 0.053(4) 0.046(3) 0.040(2) -0.002(3) 0.000(3) -0.017(2)
    C32 0.044(4) 0.036(2) 0.034(2) -0.006(2) 0.005(3) -0.0093(18)
    C33 0.031(2) 0.034(2) 0.0305(16) -0.0044(16) 0.0036(16) -0.0078(15)
    C34 0.038(3) 0.041(3) 0.036(2) -0.008(3) 0.009(2) -0.012(3)
    C35 0.035(3) 0.044(4) 0.037(3) -0.006(3) 0.005(2) -0.012(3)
    N10 0.0273(17) 0.0492(19) 0.0391(18) -0.0054(14) 0.0060(14) -0.0194(16)
    C36 0.014(3) 0.043(2) 0.026(2) -0.006(2) -0.008(2) -0.0083(18)
    C37 0.025(3) 0.0354(19) 0.027(3) -0.0045(19) -0.005(2) -0.0084(18)
    C38 0.028(2) 0.0308(18) 0.0309(18) -0.0036(16) 0.0038(16) -0.0097(15)
    C39 0.038(3) 0.037(2) 0.035(2) -0.012(2) 0.0079(19) -0.0095(18)
    C40 0.037(3) 0.036(2) 0.038(3) -0.007(2) 0.002(2) -0.015(2)
    N9' 0.040(3) 0.050(5) 0.037(2) -0.005(3) 0.0048(17) -0.017(3)
    C31' 0.053(4) 0.046(3) 0.040(2) -0.002(3) 0.000(3) -0.017(2)
    C32' 0.044(4) 0.036(2) 0.034(2) -0.006(2) 0.005(3) -0.0093(18)
    C33' 0.031(2) 0.034(2) 0.0305(16) -0.0044(16) 0.0036(16) -0.0078(15)
    C34' 0.038(3) 0.041(3) 0.036(2) -0.008(3) 0.009(2) -0.012(3)
    C35' 0.035(3) 0.044(4) 0.037(3) -0.006(3) 0.005(2) -0.012(3)
    N10' 0.0273(17) 0.0492(19) 0.0391(18) -0.0054(14) 0.0060(14) -0.0194(16)
    C36' 0.014(3) 0.043(2) 0.026(2) -0.006(2) -0.008(2) -0.0083(18)
    C37' 0.025(3) 0.0354(19) 0.027(3) -0.0045(19) -0.005(2) -0.0084(18)
    C38' 0.028(2) 0.0308(18) 0.0309(18) -0.0036(16) 0.0038(16) -0.0097(15)
    C39' 0.038(3) 0.037(2) 0.035(2) -0.012(2) 0.0079(19) -0.0095(18)
    C40' 0.037(3) 0.036(2) 0.038(3) -0.007(2) 0.002(2) -0.015(2)
    N11 0.039(2) 0.0432(18) 0.0345(16) -0.0080(16) 0.0083(16) -0.0186(14)
    C41 0.048(3) 0.038(2) 0.037(3) -0.012(2) 0.004(2) -0.018(2)
    C42 0.042(3) 0.035(2) 0.040(3) -0.011(2) 0.015(2) -0.011(2)
    C43 0.034(3) 0.0284(17) 0.0249(17) -0.0060(17) 0.0060(18) -0.0089(14)
    C44 0.026(3) 0.031(2) 0.022(3) -0.007(2) -0.002(2) -0.007(2)
    C45 0.024(3) 0.040(3) 0.019(3) -0.006(2) -0.005(2) -0.007(2)
    N11' 0.039(2) 0.0432(18) 0.0345(16) -0.0080(16) 0.0083(16) -0.0186(14)
    C41' 0.048(3) 0.038(2) 0.037(3) -0.012(2) 0.004(2) -0.018(2)
    C42' 0.042(3) 0.035(2) 0.040(3) -0.011(2) 0.015(2) -0.011(2)
    C43' 0.034(3) 0.0284(17) 0.0249(17) -0.0060(17) 0.0060(18) -0.0089(14)
    C44' 0.026(3) 0.031(2) 0.022(3) -0.007(2) -0.002(2) -0.007(2)
    C45' 0.024(3) 0.040(3) 0.019(3) -0.006(2) -0.005(2) -0.007(2)
    N12 0.0373(16) 0.0340(15) 0.0480(17) -0.0078(13) 0.0078(13) -0.0100(14)
    C46 0.040(2) 0.0369(19) 0.046(2) -0.0140(16) 0.0115(16) -0.0058(16)
    C47 0.0399(19) 0.0386(19) 0.0350(18) -0.0133(15) 0.0096(15) -0.0046(15)
    C48 0.0381(17) 0.0237(15) 0.0291(16) -0.0082(13) 0.0102(14) -0.0101(13)
    C49 0.040(2) 0.0306(17) 0.0397(19) -0.0101(15) 0.0097(15) -0.0031(15)
    C50 0.045(2) 0.0338(18) 0.0377(19) -0.0054(16) 0.0063(16) -0.0023(15)
    N13 0.0445(18) 0.0436(18) 0.058(2) -0.0058(15) -0.0058(16) -0.0050(16)
    C51 0.047(2) 0.049(2) 0.059(3) -0.0063(19) 0.009(2) -0.002(2)
    C52 0.048(2) 0.048(2) 0.042(2) -0.0030(18) -0.0010(17) -0.0004(17)
    C53 0.0438(19) 0.0246(16) 0.0378(18) -0.0048(14) -0.0017(15) -0.0076(14)
    C54 0.045(2) 0.0373(19) 0.0386(19) -0.0060(16) 0.0005(16) -0.0135(16)
    C55 0.051(2) 0.043(2) 0.042(2) -0.0086(18) -0.0096(18) -0.0064(17)
loop_
    _geom_bond_atom_site_label_1
    _geom_bond_atom_site_label_2
    _geom_bond_site_symmetry_2
    _geom_bond_distance
    _geom_bond_publ_flag
    S1 C3 . 1.686(3) ?
    S2 C13 . 1.667(3) ?
    O1 C6 . 1.363(4) ?
    O1 H1O . 0.84(4) ?
    O2 C8 . 1.370(4) ?
    O2 H2O . 0.84(4) ?
    O3 C16 . 1.361(4) ?
    O3 H3O . 0.84(4) ?
    O4 C18 . 1.357(4) ?
    O4 H4O . 0.84(4) ?
    O1w H1w1 . 0.84(3) ?
    O1w H1w2 . 0.84(3) ?
    N1 C3 . 1.331(4) ?
    N1 C2 . 1.461(4) ?
    N1 H1N . 0.88(3) ?
    N2 C3 . 1.357(4) ?
    N2 N3 . 1.374(4) ?
    N2 H2N . 0.88(3) ?
    N3 C4 . 1.288(4) ?
    N4 C13 . 1.327(4) ?
    N4 C12 . 1.458(4) ?
    N4 H4N . 0.88(3) ?
    N5 C13 . 1.369(4) ?
    N5 N6 . 1.370(4) ?
    N5 H5N . 0.88(3) ?
    N6 C14 . 1.280(4) ?
    C1 C2 . 1.510(5) ?
    C1 H1A . 0.98 ?
    C1 H1B . 0.98 ?
    C1 H1C . 0.98 ?
    C2 H2A . 0.99 ?
    C2 H2B . 0.99 ?
    C4 C5 . 1.454(5) ?
    C4 H4 . 0.95 ?
    C5 C10 . 1.398(5) ?
    C5 C6 . 1.405(4) ?
    C6 C7 . 1.388(5) ?
    C7 C8 . 1.379(4) ?
    C7 H7 . 0.95 ?
    C8 C9 . 1.396(4) ?
    C9 C10 . 1.375(5) ?
    C9 H9 . 0.95 ?
    C10 H10 . 0.95 ?
    C11 C12 . 1.521(5) ?
    C11 H11A . 0.98 ?
    C11 H11B . 0.98 ?
    C11 H11C . 0.98 ?
    C12 H12A . 0.99 ?
    C12 H12B . 0.99 ?
    C14 C15 . 1.455(4) ?
    C14 H14 . 0.95 ?
    C15 C20 . 1.393(4) ?
    C15 C16 . 1.405(4) ?
    C16 C17 . 1.385(4) ?
    C17 C18 . 1.385(4) ?
    C17 H17 . 0.95 ?
    C18 C19 . 1.395(4) ?
    C19 C20 . 1.376(4) ?
    C19 H19 . 0.95 ?
    C20 H20 . 0.95 ?
    N7 C21 . 1.39 ?
    N7 C25 . 1.39 ?
    C21 C22 . 1.39 ?
    C21 H21 . 0.95 ?
    C22 C23 . 1.39 ?
    C22 H22 . 0.95 ?
    C23 C24 . 1.39 ?
    C23 C28 . 1.565(6) ?
    C24 C25 . 1.39 ?
    C24 H24 . 0.95 ?
    C25 H25 . 0.95 ?
    N8 C26 . 1.39 ?
    N8 C30 . 1.39 ?
    C26 C27 . 1.39 ?
    C26 H26 . 0.95 ?
    C27 C28 . 1.39 ?
    C27 H27 . 0.95 ?
    C28 C29 . 1.39 ?
    C29 C30 . 1.39 ?
    C29 H29 . 0.95 ?
    C30 H30 . 0.95 ?
    N7' C21' . 1.39 ?
    N7' C25' . 1.39 ?
    C21' C22' . 1.39 ?
    C21' H21' . 0.95 ?
    C22' C23' . 1.39 ?
    C22' H22' . 0.95 ?
    C23' C24' . 1.39 ?
    C23' C28' . 1.530(6) ?
    C24' C25' . 1.39 ?
    C24' H24' . 0.95 ?
    C25' H25' . 0.95 ?
    N8' C26' . 1.39 ?
    N8' C30' . 1.39 ?
    C26' C27' . 1.39 ?
    C26' H26' . 0.95 ?
    C27' C28' . 1.39 ?
    C27' H27' . 0.95 ?
    C28' C29' . 1.39 ?
    C29' C30' . 1.39 ?
    C29' H29' . 0.95 ?
    C30' H30' . 0.95 ?
    N9 C31 . 1.39 ?
    N9 C35 . 1.39 ?
    C31 C32 . 1.39 ?
    C31 H31 . 0.95 ?
    C32 C33 . 1.39 ?
    C32 H32 . 0.95 ?
    C33 C34 . 1.39 ?
    C33 C38 . 1.520(5) ?
    C34 C35 . 1.39 ?
    C34 H34 . 0.95 ?
    C35 H35 . 0.95 ?
    N10 C36 . 1.39 ?
    N10 C40 . 1.39 ?
    C36 C37 . 1.39 ?
    C36 H36 . 0.95 ?
    C37 C38 . 1.39 ?
    C37 H37 . 0.95 ?
    C38 C39 . 1.39 ?
    C39 C40 . 1.39 ?
    C39 H39 . 0.95 ?
    C40 H40 . 0.95 ?
    N9' C31' . 1.39 ?
    N9' C35' . 1.39 ?
    C31' C32' . 1.39 ?
    C31' H31' . 0.95 ?
    C32' C33' . 1.39 ?
    C32' H32' . 0.95 ?
    C33' C34' . 1.39 ?
    C33' C38' . 1.517(5) ?
    C34' C35' . 1.39 ?
    C34' H34' . 0.95 ?
    C35' H35' . 0.95 ?
    N10' C36' . 1.39 ?
    N10' C40' . 1.39 ?
    C36' C37' . 1.39 ?
    C36' H36' . 0.95 ?
    C37' C38' . 1.39 ?
    C37' H37' . 0.95 ?
    C38' C39' . 1.39 ?
    C39' C40' . 1.39 ?
    C39' H39' . 0.95 ?
    C40' H40' . 0.95 ?
    N11 C41 . 1.39 ?
    N11 C45 . 1.39 ?
    C41 C42 . 1.39 ?
    C41 H41 . 0.95 ?
    C42 C43 . 1.39 ?
    C42 H42 . 0.95 ?
    C43 C44 . 1.39 ?
    C43 C43 2_766 1.525(8) ?
    C44 C45 . 1.39 ?
    C44 H44 . 0.95 ?
    C45 H45 . 0.95 ?
    N11' C41' . 1.39 ?
    N11' C45' . 1.39 ?
    C41' C42' . 1.39 ?
    C41' H41' . 0.95 ?
    C42' C43' . 1.39 ?
    C42' H42' . 0.95 ?
    C43' C44' . 1.39 ?
    C43' C43' 2_766 1.558(8) ?
    C44' C45' . 1.39 ?
    C44' H44' . 0.95 ?
    C45' H45' . 0.95 ?
    N12 C46 . 1.336(4) ?
    N12 C50 . 1.343(4) ?
    C46 C47 . 1.384(5) ?
    C46 H46 . 0.95 ?
    C47 C48 . 1.394(4) ?
    C47 H47 . 0.95 ?
    C48 C49 . 1.392(4) ?
    C48 C48 2_476 1.484(6) ?
    C49 C50 . 1.373(5) ?
    C49 H49 . 0.95 ?
    C50 H50 . 0.95 ?
    N13 C51 . 1.335(5) ?
    N13 C55 . 1.337(5) ?
    C51 C52 . 1.384(5) ?
    C51 H51 . 0.95 ?
    C52 C53 . 1.392(5) ?
    C52 H52 . 0.95 ?
    C53 C54 . 1.383(5) ?
    C53 C53 2_577 1.494(7) ?
    C54 C55 . 1.381(5) ?
    C54 H54 . 0.95 ?
    C55 H55 . 0.95 ?
loop_
    _geom_angle_atom_site_label_1
    _geom_angle_atom_site_label_2
    _geom_angle_atom_site_label_3
    _geom_angle_site_symmetry_1
    _geom_angle_site_symmetry_3
    _geom_angle
    _geom_angle_publ_flag
    C6 O1 H1O . . 113(3) ?
    C8 O2 H2O . . 113(3) ?
    C16 O3 H3O . . 106(4) ?
    C18 O4 H4O . . 108(3) ?
    H1w1 O1w H1w2 . . 114(5) ?
    C3 N1 C2 . . 122.8(3) ?
    C3 N1 H1N . . 117(2) ?
    C2 N1 H1N . . 120(2) ?
    C3 N2 N3 . . 121.8(3) ?
    C3 N2 H2N . . 115(2) ?
    N3 N2 H2N . . 123(2) ?
    C4 N3 N2 . . 114.8(3) ?
    C13 N4 C12 . . 122.8(3) ?
    C13 N4 H4N . . 119(2) ?
    C12 N4 H4N . . 118(2) ?
    C13 N5 N6 . . 119.8(3) ?
    C13 N5 H5N . . 116(2) ?
    N6 N5 H5N . . 123(2) ?
    C14 N6 N5 . . 116.7(3) ?
    C2 C1 H1A . . 109.5 ?
    C2 C1 H1B . . 109.5 ?
    H1A C1 H1B . . 109.5 ?
    C2 C1 H1C . . 109.5 ?
    H1A C1 H1C . . 109.5 ?
    H1B C1 H1C . . 109.5 ?
    N1 C2 C1 . . 113.3(3) ?
    N1 C2 H2A . . 108.9 ?
    C1 C2 H2A . . 108.9 ?
    N1 C2 H2B . . 108.9 ?
    C1 C2 H2B . . 108.9 ?
    H2A C2 H2B . . 107.7 ?
    N1 C3 N2 . . 117.4(3) ?
    N1 C3 S1 . . 124.2(2) ?
    N2 C3 S1 . . 118.4(2) ?
    N3 C4 C5 . . 121.4(3) ?
    N3 C4 H4 . . 119.3 ?
    C5 C4 H4 . . 119.3 ?
    C10 C5 C6 . . 116.9(3) ?
    C10 C5 C4 . . 122.2(3) ?
    C6 C5 C4 . . 120.9(3) ?
    O1 C6 C7 . . 121.0(3) ?
    O1 C6 C5 . . 118.1(3) ?
    C7 C6 C5 . . 120.9(3) ?
    C8 C7 C6 . . 120.3(3) ?
    C8 C7 H7 . . 119.9 ?
    C6 C7 H7 . . 119.9 ?
    O2 C8 C7 . . 122.4(3) ?
    O2 C8 C9 . . 117.3(3) ?
    C7 C8 C9 . . 120.3(3) ?
    C10 C9 C8 . . 118.7(3) ?
    C10 C9 H9 . . 120.6 ?
    C8 C9 H9 . . 120.6 ?
    C9 C10 C5 . . 122.9(3) ?
    C9 C10 H10 . . 118.6 ?
    C5 C10 H10 . . 118.6 ?
    C12 C11 H11A . . 109.5 ?
    C12 C11 H11B . . 109.5 ?
    H11A C11 H11B . . 109.5 ?
    C12 C11 H11C . . 109.5 ?
    H11A C11 H11C . . 109.5 ?
    H11B C11 H11C . . 109.5 ?
    N4 C12 C11 . . 112.5(3) ?
    N4 C12 H12A . . 109.1 ?
    C11 C12 H12A . . 109.1 ?
    N4 C12 H12B . . 109.1 ?
    C11 C12 H12B . . 109.1 ?
    H12A C12 H12B . . 107.8 ?
    N4 C13 N5 . . 115.5(3) ?
    N4 C13 S2 . . 124.9(2) ?
    N5 C13 S2 . . 119.5(2) ?
    N6 C14 C15 . . 120.0(3) ?
    N6 C14 H14 . . 120.0 ?
    C15 C14 H14 . . 120.0 ?
    C20 C15 C16 . . 118.2(3) ?
    C20 C15 C14 . . 121.8(3) ?
    C16 C15 C14 . . 120.1(3) ?
    O3 C16 C17 . . 122.0(3) ?
    O3 C16 C15 . . 117.9(3) ?
    C17 C16 C15 . . 120.1(3) ?
    C16 C17 C18 . . 120.5(3) ?
    C16 C17 H17 . . 119.8 ?
    C18 C17 H17 . . 119.8 ?
    O4 C18 C17 . . 121.7(3) ?
    O4 C18 C19 . . 118.1(3) ?
    C17 C18 C19 . . 120.2(3) ?
    C20 C19 C18 . . 119.0(3) ?
    C20 C19 H19 . . 120.5 ?
    C18 C19 H19 . . 120.5 ?
    C19 C20 C15 . . 122.1(3) ?
    C19 C20 H20 . . 118.9 ?
    C15 C20 H20 . . 118.9 ?
    C21 N7 C25 . . 120.0 ?
    N7 C21 C22 . . 120.0 ?
    N7 C21 H21 . . 120.0 ?
    C22 C21 H21 . . 120.0 ?
    C21 C22 C23 . . 120.0 ?
    C21 C22 H22 . . 120.0 ?
    C23 C22 H22 . . 120.0 ?
    C24 C23 C22 . . 120.0 ?
    C24 C23 C28 . . 126.3(5) ?
    C22 C23 C28 . . 112.9(5) ?
    C25 C24 C23 . . 120.0 ?
    C25 C24 H24 . . 120.0 ?
    C23 C24 H24 . . 120.0 ?
    C24 C25 N7 . . 120.0 ?
    C24 C25 H25 . . 120.0 ?
    N7 C25 H25 . . 120.0 ?
    C26 N8 C30 . . 120.0 ?
    C27 C26 N8 . . 120.0 ?
    C27 C26 H26 . . 120.0 ?
    N8 C26 H26 . . 120.0 ?
    C26 C27 C28 . . 120.0 ?
    C26 C27 H27 . . 120.0 ?
    C28 C27 H27 . . 120.0 ?
    C29 C28 C27 . . 120.0 ?
    C29 C28 C23 . . 112.9(5) ?
    C27 C28 C23 . . 126.9(5) ?
    C28 C29 C30 . . 120.0 ?
    C28 C29 H29 . . 120.0 ?
    C30 C29 H29 . . 120.0 ?
    C29 C30 N8 . . 120.0 ?
    C29 C30 H30 . . 120.0 ?
    N8 C30 H30 . . 120.0 ?
    C21' N7' C25' . . 120.0 ?
    C22' C21' N7' . . 120.0 ?
    C22' C21' H21' . . 120.0 ?
    N7' C21' H21' . . 120.0 ?
    C21' C22' C23' . . 120.0 ?
    C21' C22' H22' . . 120.0 ?
    C23' C22' H22' . . 120.0 ?
    C24' C23' C22' . . 120.0 ?
    C24' C23' C28' . . 115.3(5) ?
    C22' C23' C28' . . 124.5(5) ?
    C23' C24' C25' . . 120.0 ?
    C23' C24' H24' . . 120.0 ?
    C25' C24' H24' . . 120.0 ?
    C24' C25' N7' . . 120.0 ?
    C24' C25' H25' . . 120.0 ?
    N7' C25' H25' . . 120.0 ?
    C26' N8' C30' . . 120.0 ?
    C27' C26' N8' . . 120.0 ?
    C27' C26' H26' . . 120.0 ?
    N8' C26' H26' . . 120.0 ?
    C26' C27' C28' . . 120.0 ?
    C26' C27' H27' . . 120.0 ?
    C28' C27' H27' . . 120.0 ?
    C29' C28' C27' . . 120.0 ?
    C29' C28' C23' . . 121.6(5) ?
    C27' C28' C23' . . 117.1(5) ?
    C28' C29' C30' . . 120.0 ?
    C28' C29' H29' . . 120.0 ?
    C30' C29' H29' . . 120.0 ?
    C29' C30' N8' . . 120.0 ?
    C29' C30' H30' . . 120.0 ?
    N8' C30' H30' . . 120.0 ?
    C31 N9 C35 . . 120.0 ?
    C32 C31 N9 . . 120.0 ?
    C32 C31 H31 . . 120.0 ?
    N9 C31 H31 . . 120.0 ?
    C31 C32 C33 . . 120.0 ?
    C31 C32 H32 . . 120.0 ?
    C33 C32 H32 . . 120.0 ?
    C32 C33 C34 . . 120.0 ?
    C32 C33 C38 . . 119.9(4) ?
    C34 C33 C38 . . 120.1(4) ?
    C33 C34 C35 . . 120.0 ?
    C33 C34 H34 . . 120.0 ?
    C35 C34 H34 . . 120.0 ?
    C34 C35 N9 . . 120.0 ?
    C34 C35 H35 . . 120.0 ?
    N9 C35 H35 . . 120.0 ?
    C36 N10 C40 . . 120.0 ?
    N10 C36 C37 . . 120.0 ?
    N10 C36 H36 . . 120.0 ?
    C37 C36 H36 . . 120.0 ?
    C36 C37 C38 . . 120.0 ?
    C36 C37 H37 . . 120.0 ?
    C38 C37 H37 . . 120.0 ?
    C39 C38 C37 . . 120.0 ?
    C39 C38 C33 . . 119.7(4) ?
    C37 C38 C33 . . 120.3(4) ?
    C38 C39 C40 . . 120.0 ?
    C38 C39 H39 . . 120.0 ?
    C40 C39 H39 . . 120.0 ?
    C39 C40 N10 . . 120.0 ?
    C39 C40 H40 . . 120.0 ?
    N10 C40 H40 . . 120.0 ?
    C31' N9' C35' . . 120.0 ?
    C32' C31' N9' . . 120.0 ?
    C32' C31' H31' . . 120.0 ?
    N9' C31' H31' . . 120.0 ?
    C31' C32' C33' . . 120.0 ?
    C31' C32' H32' . . 120.0 ?
    C33' C32' H32' . . 120.0 ?
    C32' C33' C34' . . 120.0 ?
    C32' C33' C38' . . 120.1(4) ?
    C34' C33' C38' . . 119.9(4) ?
    C35' C34' C33' . . 120.0 ?
    C35' C34' H34' . . 120.0 ?
    C33' C34' H34' . . 120.0 ?
    C34' C35' N9' . . 120.0 ?
    C34' C35' H35' . . 120.0 ?
    N9' C35' H35' . . 120.0 ?
    C36' N10' C40' . . 120.0 ?
    N10' C36' C37' . . 120.0 ?
    N10' C36' H36' . . 120.0 ?
    C37' C36' H36' . . 120.0 ?
    C38' C37' C36' . . 120.0 ?
    C38' C37' H37' . . 120.0 ?
    C36' C37' H37' . . 120.0 ?
    C37' C38' C39' . . 120.0 ?
    C37' C38' C33' . . 120.6(4) ?
    C39' C38' C33' . . 119.4(4) ?
    C40' C39' C38' . . 120.0 ?
    C40' C39' H39' . . 120.0 ?
    C38' C39' H39' . . 120.0 ?
    C39' C40' N10' . . 120.0 ?
    C39' C40' H40' . . 120.0 ?
    N10' C40' H40' . . 120.0 ?
    C41 N11 C45 . . 120.0 ?
    N11 C41 C42 . . 120.0 ?
    N11 C41 H41 . . 120.0 ?
    C42 C41 H41 . . 120.0 ?
    C41 C42 C43 . . 120.0 ?
    C41 C42 H42 . . 120.0 ?
    C43 C42 H42 . . 120.0 ?
    C44 C43 C42 . . 120.0 ?
    C44 C43 C43 . 2_766 109.9(7) ?
    C42 C43 C43 . 2_766 129.1(7) ?
    C45 C44 C43 . . 120.0 ?
    C45 C44 H44 . . 120.0 ?
    C43 C44 H44 . . 120.0 ?
    C44 C45 N11 . . 120.0 ?
    C44 C45 H45 . . 120.0 ?
    N11 C45 H45 . . 120.0 ?
    C41' N11' C45' . . 120.0 ?
    C42' C41' N11' . . 120.0 ?
    C42' C41' H41' . . 120.0 ?
    N11' C41' H41' . . 120.0 ?
    C41' C42' C43' . . 120.0 ?
    C41' C42' H42' . . 120.0 ?
    C43' C42' H42' . . 120.0 ?
    C42' C43' C44' . . 120.0 ?
    C42' C43' C43' . 2_766 116.6(6) ?
    C44' C43' C43' . 2_766 122.0(6) ?
    C43' C44' C45' . . 120.0 ?
    C43' C44' H44' . . 120.0 ?
    C45' C44' H44' . . 120.0 ?
    C44' C45' N11' . . 120.0 ?
    C44' C45' H45' . . 120.0 ?
    N11' C45' H45' . . 120.0 ?
    C46 N12 C50 . . 115.3(3) ?
    N12 C46 C47 . . 124.4(3) ?
    N12 C46 H46 . . 117.8 ?
    C47 C46 H46 . . 117.8 ?
    C46 C47 C48 . . 119.7(3) ?
    C46 C47 H47 . . 120.1 ?
    C48 C47 H47 . . 120.1 ?
    C49 C48 C47 . . 116.0(3) ?
    C49 C48 C48 . 2_476 122.3(3) ?
    C47 C48 C48 . 2_476 121.7(3) ?
    C50 C49 C48 . . 120.0(3) ?
    C50 C49 H49 . . 120.0 ?
    C48 C49 H49 . . 120.0 ?
    N12 C50 C49 . . 124.5(3) ?
    N12 C50 H50 . . 117.7 ?
    C49 C50 H50 . . 117.7 ?
    C51 N13 C55 . . 115.0(3) ?
    N13 C51 C52 . . 124.5(4) ?
    N13 C51 H51 . . 117.7 ?
    C52 C51 H51 . . 117.7 ?
    C51 C52 C53 . . 119.7(3) ?
    C51 C52 H52 . . 120.2 ?
    C53 C52 H52 . . 120.2 ?
    C54 C53 C52 . . 116.3(3) ?
    C54 C53 C53 . 2_577 121.7(4) ?
    C52 C53 C53 . 2_577 122.0(4) ?
    C55 C54 C53 . . 119.7(3) ?
    C55 C54 H54 . . 120.2 ?
    C53 C54 H54 . . 120.2 ?
    N13 C55 C54 . . 124.8(3) ?
    N13 C55 H55 . . 117.6 ?
    C54 C55 H55 . . 117.6 ?
loop_
    _geom_torsion_atom_site_label_1
    _geom_torsion_atom_site_label_2
    _geom_torsion_atom_site_label_3
    _geom_torsion_atom_site_label_4
    _geom_torsion_site_symmetry_1
    _geom_torsion_site_symmetry_2
    _geom_torsion_site_symmetry_3
    _geom_torsion_site_symmetry_4
    _geom_torsion
    _geom_torsion_publ_flag
    C3 N2 N3 C4 . . . . 173.4(3) ?
    C13 N5 N6 C14 . . . . 172.5(3) ?
    C3 N1 C2 C1 . . . . -86.2(4) ?
    C2 N1 C3 N2 . . . . -176.4(3) ?
    C2 N1 C3 S1 . . . . 2.2(4) ?
    N3 N2 C3 N1 . . . . 3.3(4) ?
    N3 N2 C3 S1 . . . . -175.4(2) ?
    N2 N3 C4 C5 . . . . 180.0(3) ?
    N3 C4 C5 C10 . . . . 5.7(5) ?
    N3 C4 C5 C6 . . . . -175.8(3) ?
    C10 C5 C6 O1 . . . . -179.5(3) ?
    C4 C5 C6 O1 . . . . 1.9(4) ?
    C10 C5 C6 C7 . . . . -0.4(5) ?
    C4 C5 C6 C7 . . . . -179.0(3) ?
    O1 C6 C7 C8 . . . . 178.8(3) ?
    C5 C6 C7 C8 . . . . -0.2(5) ?
    C6 C7 C8 O2 . . . . -179.6(3) ?
    C6 C7 C8 C9 . . . . 0.7(5) ?
    O2 C8 C9 C10 . . . . 179.9(3) ?
    C7 C8 C9 C10 . . . . -0.4(5) ?
    C8 C9 C10 C5 . . . . -0.3(5) ?
    C6 C5 C10 C9 . . . . 0.7(5) ?
    C4 C5 C10 C9 . . . . 179.3(3) ?
    C13 N4 C12 C11 . . . . -80.2(4) ?
    C12 N4 C13 N5 . . . . 176.5(3) ?
    C12 N4 C13 S2 . . . . -4.5(5) ?
    N6 N5 C13 N4 . . . . 7.0(4) ?
    N6 N5 C13 S2 . . . . -172.1(2) ?
    N5 N6 C14 C15 . . . . -178.4(3) ?
    N6 C14 C15 C20 . . . . 9.0(5) ?
    N6 C14 C15 C16 . . . . -171.3(3) ?
    C20 C15 C16 O3 . . . . -177.7(3) ?
    C14 C15 C16 O3 . . . . 2.7(4) ?
    C20 C15 C16 C17 . . . . 1.3(4) ?
    C14 C15 C16 C17 . . . . -178.4(3) ?
    O3 C16 C17 C18 . . . . 177.3(3) ?
    C15 C16 C17 C18 . . . . -1.6(4) ?
    C16 C17 C18 O4 . . . . -179.0(3) ?
    C16 C17 C18 C19 . . . . 1.0(4) ?
    O4 C18 C19 C20 . . . . 179.8(3) ?
    C17 C18 C19 C20 . . . . -0.2(4) ?
    C18 C19 C20 C15 . . . . -0.1(5) ?
    C16 C15 C20 C19 . . . . -0.4(4) ?
    C14 C15 C20 C19 . . . . 179.2(3) ?
    C25 N7 C21 C22 . . . . 0.0 ?
    N7 C21 C22 C23 . . . . 0.0 ?
    C21 C22 C23 C24 . . . . 0.0 ?
    C21 C22 C23 C28 . . . . 170.0(5) ?
    C22 C23 C24 C25 . . . . 0.0 ?
    C28 C23 C24 C25 . . . . -168.5(6) ?
    C23 C24 C25 N7 . . . . 0.0 ?
    C21 N7 C25 C24 . . . . 0.0 ?
    C30 N8 C26 C27 . . . . 0.0 ?
    N8 C26 C27 C28 . . . . 0.0 ?
    C26 C27 C28 C29 . . . . 0.0 ?
    C26 C27 C28 C23 . . . . 174.9(6) ?
    C24 C23 C28 C29 . . . . -4.5(6) ?
    C22 C23 C28 C29 . . . . -173.7(3) ?
    C24 C23 C28 C27 . . . . -179.7(3) ?
    C22 C23 C28 C27 . . . . 11.1(6) ?
    C27 C28 C29 C30 . . . . 0.0 ?
    C23 C28 C29 C30 . . . . -175.6(5) ?
    C28 C29 C30 N8 . . . . 0.0 ?
    C26 N8 C30 C29 . . . . 0.0 ?
    C25' N7' C21' C22' . . . . 0.0 ?
    N7' C21' C22' C23' . . . . 0.0 ?
    C21' C22' C23' C24' . . . . 0.0 ?
    C21' C22' C23' C28' . . . . -173.9(6) ?
    C22' C23' C24' C25' . . . . 0.0 ?
    C28' C23' C24' C25' . . . . 174.5(5) ?
    C23' C24' C25' N7' . . . . 0.0 ?
    C21' N7' C25' C24' . . . . 0.0 ?
    C30' N8' C26' C27' . . . . 0.0 ?
    N8' C26' C27' C28' . . . . 0.0 ?
    C26' C27' C28' C29' . . . . 0.0 ?
    C26' C27' C28' C23' . . . . -167.3(5) ?
    C24' C23' C28' C29' . . . . 14.4(6) ?
    C22' C23' C28' C29' . . . . -171.4(4) ?
    C24' C23' C28' C27' . . . . -178.5(3) ?
    C22' C23' C28' C27' . . . . -4.4(6) ?
    C27' C28' C29' C30' . . . . 0.0 ?
    C23' C28' C29' C30' . . . . 166.7(6) ?
    C28' C29' C30' N8' . . . . 0.0 ?
    C26' N8' C30' C29' . . . . 0.0 ?
    C35 N9 C31 C32 . . . . 0.0 ?
    N9 C31 C32 C33 . . . . 0.0 ?
    C31 C32 C33 C34 . . . . 0.0 ?
    C31 C32 C33 C38 . . . . 179.4(6) ?
    C32 C33 C34 C35 . . . . 0.0 ?
    C38 C33 C34 C35 . . . . -179.4(6) ?
    C33 C34 C35 N9 . . . . 0.0 ?
    C31 N9 C35 C34 . . . . 0.0 ?
    C40 N10 C36 C37 . . . . 0.0 ?
    N10 C36 C37 C38 . . . . 0.0 ?
    C36 C37 C38 C39 . . . . 0.0 ?
    C36 C37 C38 C33 . . . . -179.9(6) ?
    C32 C33 C38 C39 . . . . 146.9(4) ?
    C34 C33 C38 C39 . . . . -33.7(6) ?
    C32 C33 C38 C37 . . . . -33.2(6) ?
    C34 C33 C38 C37 . . . . 146.2(3) ?
    C37 C38 C39 C40 . . . . 0.0 ?
    C33 C38 C39 C40 . . . . 179.9(6) ?
    C38 C39 C40 N10 . . . . 0.0 ?
    C36 N10 C40 C39 . . . . 0.0 ?
    C35' N9' C31' C32' . . . . 0.0 ?
    N9' C31' C32' C33' . . . . 0.0 ?
    C31' C32' C33' C34' . . . . 0.0 ?
    C31' C32' C33' C38' . . . . -178.4(6) ?
    C32' C33' C34' C35' . . . . 0.0 ?
    C38' C33' C34' C35' . . . . 178.4(6) ?
    C33' C34' C35' N9' . . . . 0.0 ?
    C31' N9' C35' C34' . . . . 0.0 ?
    C40' N10' C36' C37' . . . . 0.0 ?
    N10' C36' C37' C38' . . . . 0.0 ?
    C36' C37' C38' C39' . . . . 0.0 ?
    C36' C37' C38' C33' . . . . 178.9(6) ?
    C32' C33' C38' C37' . . . . 19.7(7) ?
    C34' C33' C38' C37' . . . . -158.7(3) ?
    C32' C33' C38' C39' . . . . -161.4(4) ?
    C34' C33' C38' C39' . . . . 20.3(6) ?
    C37' C38' C39' C40' . . . . 0.0 ?
    C33' C38' C39' C40' . . . . -178.9(6) ?
    C38' C39' C40' N10' . . . . 0.0 ?
    C36' N10' C40' C39' . . . . 0.0 ?
    C45 N11 C41 C42 . . . . 0.0 ?
    N11 C41 C42 C43 . . . . 0.0 ?
    C41 C42 C43 C44 . . . . 0.0 ?
    C41 C42 C43 C43 . . . 2_766 167.5(10) ?
    C42 C43 C44 C45 . . . . 0.0 ?
    C43 C43 C44 C45 2_766 . . . -169.7(8) ?
    C43 C44 C45 N11 . . . . 0.0 ?
    C41 N11 C45 C44 . . . . 0.0 ?
    C45' N11' C41' C42' . . . . 0.0 ?
    N11' C41' C42' C43' . . . . 0.0 ?
    C41' C42' C43' C44' . . . . 0.0 ?
    C41' C42' C43' C43' . . . 2_766 -166.4(9) ?
    C42' C43' C44' C45' . . . . 0.0 ?
    C43' C43' C44' C45' 2_766 . . . 165.6(10) ?
    C43' C44' C45' N11' . . . . 0.0 ?
    C41' N11' C45' C44' . . . . 0.0 ?
    C50 N12 C46 C47 . . . . 0.1(5) ?
    N12 C46 C47 C48 . . . . -0.9(5) ?
    C46 C47 C48 C49 . . . . 1.0(5) ?
    C46 C47 C48 C48 . . . 2_476 -179.2(4) ?
    C47 C48 C49 C50 . . . . -0.4(5) ?
    C48 C48 C49 C50 2_476 . . . 179.8(4) ?
    C46 N12 C50 C49 . . . . 0.5(5) ?
    C48 C49 C50 N12 . . . . -0.4(5) ?
    C55 N13 C51 C52 . . . . 0.8(6) ?
    N13 C51 C52 C53 . . . . 1.1(7) ?
    C51 C52 C53 C54 . . . . -2.2(5) ?
    C51 C52 C53 C53 . . . 2_577 179.3(4) ?
    C52 C53 C54 C55 . . . . 1.4(5) ?
    C53 C53 C54 C55 2_577 . . . 179.9(4) ?
    C51 N13 C55 C54 . . . . -1.7(6) ?
    C53 C54 C55 N13 . . . . 0.5(6) ?
loop_
    _geom_hbond_atom_site_label_D
    _geom_hbond_atom_site_label_H
    _geom_hbond_atom_site_label_A
    _geom_hbond_site_symmetry_A
    _geom_hbond_distance_DH
    _geom_hbond_distance_HA
    _geom_hbond_distance_DA
    _geom_hbond_angle_DHA
    _geom_hbond_publ_flag
    O1 H1o N8 2_665 0.84(4) 1.920(10)
                                    2.755(5) 171(5) y
    O1 H1o N8' 2_665 0.84(4) 1.970(10)
                                     2.798(5) 171(5) y
    O2 H2o N7 . 0.84(4) 1.930(10)
                                2.768(5) 172(4) y
    O2 H2o N7' . 0.84(4) 1.930(10)
                                 2.766(5) 178(4) y
    O3 H3o N10 2_766 0.84(4) 1.910(10)
                                     2.751(5) 178(5) y
    O3 H3o N10' 2_766 0.84(4) 1.900(10)
                                      2.736(5) 172(5) y
    O4 H4o N11 . 0.84(4) 1.900(10)
                                 2.735(4) 174(4) y
    O1w H1w1 O4 . 0.84(3) 2.04(2) 2.843(4) 160(5) y
    O1w H1w2 N9 . 0.84(3) 1.940(10)
                                  2.782(5) 175(7) y
    O1w H1w2 N9' . 0.84(3) 1.91(3) 2.722(5) 160(7) y
    N1 H1n N12 . 0.88(3) 2.31(3) 3.024(4) 138(3) n
    N2 H2n O1w . 0.88(3) 1.880(10)
                                 2.757(4) 175(4) y
    N4 H4n N13 . 0.88(3) 2.56(2) 3.315(4) 144(3) n
    N5 H5n O2 1_656 0.880(10)
                            2.51(2) 3.325(4) 155(3) n
