# Supplementary material for: (E)-2,4-Dihydroxy­benzaldehyde 4-ethyl­thio­semicarbazone–4,4′-bipyridine–water (4/7/2)
Source: Acta Crystallogr Sect E Struct Rep Online. 2009 Aug 12;65(Pt 9):o2129. doi: 10.1107/S1600536809030852 (PMC2969953; doi:10.1107/S1600536809030852)
Supplement: Supplementary file 2 [file e-65-o2129-Isup2.hkl]

# 
# h,k,l, Fc-squared, Fo-squared, sigma(Fo-squared) and status flag 
# 
data_I
_shelx_title '  P-1' 
_shelx_refln_list_code          4 
_shelx_F_calc_maximum      459.85 
_exptl_crystal_F_000      1098.00 
_reflns_d_resolution_high  0.8107 
 
loop_ 
 _symmetry_equiv_pos_as_xyz 
 'x, y, z' 
 '-x, -y, -z' 
 
_cell_length_a    11.7683 
_cell_length_b    15.2531 
_cell_length_c    16.0612 
_cell_angle_alpha  74.639 
_cell_angle_beta   86.561 
_cell_angle_gamma  70.252 
 
_shelx_F_squared_multiplier     1.000 
 
loop_ 
 _refln_index_h 
 _refln_index_k 
 _refln_index_l 
 _refln_F_squared_calc 
 _refln_F_squared_meas 
 _refln_F_squared_sigma 
 _refln_observed_status 
   1   0   0        8.24        0.63      1.05 o 
   2   0   0    10152.46     9864.71    102.58 o 
   3   0   0      719.53      696.26     14.02 o 
   4   0   0       15.72        2.73      3.73 o 
   5   0   0      922.63     1016.20     16.61 o 
   6   0   0      561.80      563.70     16.22 o 
   7   0   0      890.05      869.29     16.84 o 
   8   0   0        1.02        5.87      5.60 o 
   9   0   0      215.62      195.90     26.48 o 
  10   0   0      161.70      149.37     26.19 o 
  11   0   0        3.27        1.36     18.59 o 
  12   0   0      227.39      245.40     31.48 o 
  13   0   0        5.73       11.67     21.39 o 
 -13   1   0       73.36      105.45     26.02 o 
 -12   1   0      233.26      181.63     28.51 o 
 -11   1   0        0.22       -1.98     19.03 o 
 -10   1   0      152.34      168.93     25.19 o 
  -9   1   0      282.80      251.86     27.30 o 
  -8   1   0      345.22      315.67     15.14 o 
  -7   1   0       78.25      111.12     18.55 o 
  -6   1   0      129.54      112.12      8.94 o 
  -5   1   0      221.39      181.39     10.22 o 
  -4   1   0     1908.64     2027.35     50.67 o 
  -3   1   0    13763.82    13936.59    248.73 o 
  -2   1   0    12193.76    12958.08    229.05 o 
  -1   1   0      490.48      528.08     13.86 o 
   0   1   0     1087.71     1199.00     16.85 o 
   1   1   0      126.80      115.45      4.77 o 
   2   1   0     8151.99     7947.71    101.90 o 
   3   1   0     1367.02     1300.25     17.65 o 
   4   1   0      535.78      563.72     11.29 o 
   5   1   0      787.48      723.33     13.69 o 
   6   1   0       86.79       96.48      6.72 o 
   7   1   0      176.31      242.79      9.93 o 
   8   1   0      294.58      271.63     10.92 o 
   9   1   0      803.49      745.74     17.57 o 
  10   1   0      329.38      335.36     32.66 o 
  11   1   0      406.23      327.58     32.37 o 
  12   1   0       50.79       45.87     22.67 o 
  13   1   0      216.56      178.63     31.54 o 
 -13   2   0       27.40       29.04     24.36 o 
 -12   2   0        1.50      -11.42     20.67 o 
 -11   2   0        0.67        4.80     18.23 o 
 -10   2   0       55.12       49.58     20.15 o 
  -9   2   0       30.42       28.25     19.57 o 
  -8   2   0      283.85      272.32     26.09 o 
  -7   2   0      454.39      407.95     16.17 o 
  -6   2   0      275.05      306.86     23.31 o 
  -5   2   0     1908.16     2057.13     54.39 o 
  -4   2   0     2233.45     2239.90     54.90 o 
  -3   2   0      307.18      248.80     16.57 o 
  -2   2   0        9.83       -7.83      7.45 o 
  -1   2   0     3938.29     3754.71     70.67 o 
   0   2   0      422.76      487.24      9.24 o 
   1   2   0      185.88      161.91      4.28 o 
   2   2   0     8581.85     8096.25    104.22 o 
   3   2   0       74.68       88.08      5.74 o 
   4   2   0     3759.61     3542.09     41.58 o 
   5   2   0      482.73      550.45     12.37 o 
   6   2   0       15.81       19.58      5.35 o 
   7   2   0     1418.38     1382.28     22.93 o 
   8   2   0      115.19      127.88      8.59 o 
   9   2   0       50.56       56.39      7.66 o 
  10   2   0        0.83       -7.11     17.81 o 
  11   2   0       58.46       30.27     21.59 o 
  12   2   0        1.53        0.37     20.16 o 
  13   2   0        1.21       -4.98     22.87 o 
  14   2   0        0.11       13.61     23.29 o 
 -12   3   0       14.53       -3.33     20.82 o 
 -11   3   0       55.15       97.52     24.04 o 
 -10   3   0       18.90      -12.05     16.70 o 
  -9   3   0       44.10       34.67     19.70 o 
  -8   3   0        3.18        3.02     15.58 o 
  -7   3   0       89.65       67.74     18.90 o 
  -6   3   0     1545.79     1468.20     48.19 o 
  -5   3   0        6.50        2.44     11.90 o 
  -4   3   0     6419.03     6798.11    133.37 o 
  -3   3   0      582.87      629.39     23.64 o 
  -2   3   0     2438.16     2274.85     49.94 o 
  -1   3   0      195.69      168.52     11.88 o 
   0   3   0       20.60       18.00      4.10 o 
   1   3   0     1324.84     1343.91     20.64 o 
   2   3   0      199.07      237.71      6.83 o 
   3   3   0      214.41      209.44     10.01 o 
   4   3   0      196.07      159.22      9.40 o 
   5   3   0     1038.96     1144.85     19.33 o 
   6   3   0      118.10      157.84     11.12 o 
   7   3   0     3026.03     3128.57     41.57 o 
   8   3   0       65.85       83.42      7.96 o 
   9   3   0      119.61      118.54      9.49 o 
  10   3   0       17.37       24.21     11.34 o 
  11   3   0      147.23      165.48     28.16 o 
  12   3   0        7.55       -7.79     21.09 o 
  13   3   0        0.68       -8.54     20.58 o 
  14   3   0      145.92      155.05     30.70 o 
 -12   4   0       80.31       80.90     24.01 o 
 -11   4   0       59.22       84.11     24.19 o 
 -10   4   0        9.50        5.21     17.34 o 
  -9   4   0      277.42      224.52     26.15 o 
  -8   4   0      726.28      708.75     38.90 o 
  -7   4   0       17.86       25.84     16.95 o 
  -6   4   0      823.05      784.11     35.87 o 
  -5   4   0      499.94      544.97     28.12 o 
  -4   4   0        0.93       -6.07     10.44 o 
  -3   4   0        5.25       -3.01      9.18 o 
  -2   4   0      369.01      353.81     17.14 o 
  -1   4   0     1907.72     1797.27     30.38 o 
   0   4   0      212.07      127.80      6.94 o 
   1   4   0      326.16      282.81     11.98 o 
   2   4   0        3.69       19.96      4.01 o 
   3   4   0       65.86       70.81      7.71 o 
   4   4   0        7.57        6.10      5.87 o 
   5   4   0     1007.98      907.64     29.11 o 
   6   4   0      385.05      400.61     12.72 o 
   7   4   0        4.61       11.30      5.89 o 
   8   4   0      292.63      278.65     12.24 o 
   9   4   0      339.81      364.90     15.54 o 
  10   4   0       25.69       12.82      7.60 o 
  11   4   0        5.88        7.12     19.99 o 
  12   4   0        9.31       -3.20     20.25 o 
  13   4   0        0.06       18.75     22.53 o 
  14   4   0       61.91      127.98     29.72 o 
 -11   5   0      253.44      273.73     41.60 o 
 -10   5   0       15.24       45.89     19.49 o 
  -9   5   0      461.74      539.39     37.17 o 
  -8   5   0       46.19       30.83     18.76 o 
  -7   5   0      799.73      805.72     38.05 o 
  -6   5   0       64.53       78.90     18.14 o 
  -5   5   0        0.03      -17.02     11.34 o 
  -4   5   0        0.38       18.34     11.75 o 
  -3   5   0     2301.65     2667.46     62.62 o 
  -2   5   0       89.70       36.29      7.28 o 
  -1   5   0     1271.22     1157.53     22.57 o 
   0   5   0     4190.20     4115.81     57.27 o 
   1   5   0       36.02       37.46      5.78 o 
   2   5   0     5071.78     4970.39    103.81 o 
   3   5   0      103.86      114.19      6.45 o 
   4   5   0      190.54      240.81      9.08 o 
   5   5   0      625.64      670.31     19.12 o 
   6   5   0      429.08      397.82     19.32 o 
   7   5   0     2334.94     2342.70     34.98 o 
   8   5   0      107.64      143.63     10.06 o 
   9   5   0      432.90      444.42     15.94 o 
  10   5   0      385.05      432.11     16.92 o 
  11   5   0      151.61      178.83     12.30 o 
  12   5   0      320.88      343.51     35.16 o 
  13   5   0       23.35       10.00     22.77 o 
  14   5   0      133.87      157.66     31.28 o 
 -11   6   0       13.27       13.44     14.05 o 
 -10   6   0        7.31        8.69     12.26 o 
  -9   6   0        2.04        8.54     12.66 o 
  -8   6   0       42.81       42.53     17.90 o 
  -7   6   0        0.17       18.08     15.76 o 
  -6   6   0      311.65      261.64     23.70 o 
  -5   6   0      143.56      156.34     19.73 o 
  -4   6   0      186.62      209.42     13.09 o 
  -3   6   0        6.23        2.39      8.68 o 
  -2   6   0     3234.58     3098.73    104.61 o 
  -1   6   0       89.29       87.19      8.70 o 
   0   6   0      223.70      210.85     10.83 o 
   1   6   0        0.61        2.15      5.38 o 
   2   6   0      186.19      140.70      8.43 o 
   3   6   0      138.67      136.95      8.09 o 
   4   6   0        7.25        3.32      4.74 o 
   5   6   0     3116.79     3050.29     62.78 o 
   6   6   0      153.85      168.75     30.18 o 
   7   6   0       65.05       47.55      9.56 o 
   8   6   0      243.69      223.78     17.60 o 
   9   6   0       18.97       13.46      8.52 o 
  10   6   0      617.48      522.47     18.55 o 
  11   6   0      195.12      154.26     23.04 o 
  12   6   0        6.44      -25.53     21.29 o 
  13   6   0      164.71      154.87     29.85 o 
  14   6   0       27.10       29.43     26.50 o 
 -10   7   0        2.41      -13.18     16.67 o 
  -9   7   0        5.31       -6.29     11.87 o 
  -8   7   0      572.19      592.01     37.73 o 
  -7   7   0       66.17      123.28     27.09 o 
  -6   7   0        2.90        1.21      9.69 o 
  -5   7   0       12.78        9.28     10.03 o 
  -4   7   0      758.48      750.71     24.98 o 
  -3   7   0       19.27        7.05      7.54 o 
  -2   7   0      236.50      249.85     13.33 o 
  -1   7   0        1.56       -3.73      6.23 o 
   0   7   0      212.38      269.64     10.51 o 
   1   7   0       43.53       23.67      6.66 o 
   2   7   0      944.40     1065.64     27.76 o 
   3   7   0      475.55      448.29     14.26 o 
   4   7   0       54.85       61.51     11.61 o 
   5   7   0       44.13       64.93      6.48 o 
   6   7   0      675.97      531.16     19.82 o 
   7   7   0      271.13      349.56     18.03 o 
   8   7   0       62.22       48.16     10.27 o 
   9   7   0        2.52        1.59      8.06 o 
  10   7   0      786.26      847.92     26.28 o 
  11   7   0       28.96       12.19      9.36 o 
  12   7   0       15.90       30.70     14.87 o 
  13   7   0      191.49      201.51     33.48 o 
  14   7   0       46.09       95.87     28.66 o 
 -10   8   0      158.59      206.54     39.41 o 
  -9   8   0       47.05       62.38     15.26 o 
  -8   8   0      204.52      196.24     18.86 o 
  -7   8   0      356.40      405.12     22.91 o 
  -6   8   0       48.61       37.20     12.11 o 
  -5   8   0      598.62      690.40     29.91 o 
  -4   8   0      316.99      335.25     17.94 o 
  -3   8   0       39.15       26.43      9.21 o 
  -2   8   0        7.92        9.71      9.92 o 
  -1   8   0        1.38       -6.40      6.42 o 
   0   8   0      434.10      435.78     21.35 o 
   1   8   0     1113.53     1155.37     25.39 o 
   2   8   0     1555.67     1959.87     34.85 o 
   3   8   0       20.83       27.60      6.60 o 
   4   8   0        0.61       -1.86      6.02 o 
   5   8   0      532.49      383.77     24.54 o 
   6   8   0       92.19      102.92     13.36 o 
   7   8   0       23.31        9.87      9.69 o 
   8   8   0      101.50      120.72     13.17 o 
   9   8   0      121.73      138.18     12.34 o 
  10   8   0      136.53      132.32     12.65 o 
  11   8   0       54.44       48.74     10.75 o 
  12   8   0       61.69       58.53     11.89 o 
  13   8   0      274.42      351.77     37.43 o 
  14   8   0        3.74       -5.69     25.73 o 
  -9   9   0       70.36       93.29     17.11 o 
  -8   9   0      122.73      126.48     17.55 o 
  -7   9   0      132.63      148.20     24.17 o 
  -6   9   0      647.48      630.32     26.73 o 
  -5   9   0       55.37       80.00     13.47 o 
  -4   9   0       21.33       43.18     11.21 o 
  -3   9   0        7.59        2.98      8.82 o 
  -2   9   0      361.34      377.21     14.80 o 
  -1   9   0       47.55       31.84      7.20 o 
   0   9   0      161.94      207.95     16.43 o 
   1   9   0      402.00      307.18     14.84 o 
   2   9   0      312.52      584.72     18.89 o 
   3   9   0       61.67       66.12      8.64 o 
   4   9   0        6.13       -8.79      5.95 o 
   5   9   0       71.67       40.26     11.97 o 
   6   9   0        0.26        8.84      6.68 o 
   7   9   0      178.19      165.71     19.64 o 
   8   9   0        0.47        1.40      9.73 o 
   9   9   0      100.87      103.44     13.71 o 
  10   9   0      134.81      156.86     13.57 o 
  11   9   0      202.49      227.21     15.49 o 
  12   9   0       78.04       87.18     13.04 o 
  13   9   0      235.16      235.64     34.36 o 
  14   9   0        1.02        9.70     26.39 o 
  -8  10   0       11.91        7.23     13.02 o 
  -7  10   0      616.64      663.95     29.12 o 
  -6  10   0      176.05      201.06     24.38 o 
  -5  10   0     1442.31     1360.66     37.26 o 
  -4  10   0      265.91      216.89     13.02 o 
  -3  10   0      494.43      469.74     31.79 o 
  -2  10   0      262.64      229.62     12.35 o 
  -1  10   0      381.41      389.97     14.69 o 
   0  10   0      173.60      235.74     14.08 o 
   1  10   0        1.93       -2.72      7.92 o 
   2  10   0       47.19      147.55     11.60 o 
   3  10   0       31.27       43.11      8.63 o 
   4  10   0        0.03        6.53      7.26 o 
   5  10   0       33.81       69.45      8.93 o 
   6  10   0      477.49      493.37     18.83 o 
   7  10   0      343.92      323.78     26.07 o 
   8  10   0      325.03      314.65     26.10 o 
   9  10   0        0.61       -8.81     13.56 o 
  10  10   0      415.15      520.80     31.58 o 
  11  10   0       29.25       71.45     21.45 o 
  12  10   0      269.99      265.85     20.46 o 
  13  10   0       19.75       20.68     26.05 o 
  14  10   0      133.99      118.52     32.01 o 
  -7  11   0       83.10       56.62     20.95 o 
  -6  11   0      150.55      144.82     17.38 o 
  -5  11   0       13.63       22.71     27.30 o 
  -4  11   0      299.39      333.75     16.18 o 
  -3  11   0       58.54       69.03     12.66 o 
  -2  11   0      102.93       95.76     10.26 o 
  -1  11   0       77.92       63.28     11.52 o 
   0  11   0       23.02       48.82     13.88 o 
   1  11   0      231.29      208.63     24.20 o 
   2  11   0       38.79       15.06      8.39 o 
   3  11   0       43.31       72.81     10.08 o 
   4  11   0        0.14      -11.47     11.62 o 
   5  11   0      153.18      150.05     11.89 o 
   6  11   0      336.56      364.97     48.36 o 
   7  11   0       11.61      -12.55     13.14 o 
   8  11   0       11.86       20.33     15.87 o 
   9  11   0       30.02       42.99     17.44 o 
  10  11   0      171.97      115.66     21.33 o 
  11  11   0       19.17       20.46     13.07 o 
  12  11   0       41.67       30.45     16.17 o 
  13  11   0       20.99       41.53     15.35 o 
  -7  12   0       44.03       27.11     21.76 o 
  -6  12   0       83.28      104.73     23.72 o 
  -5  12   0       22.65       30.90     18.12 o 
  -4  12   0      186.54      245.86     51.17 o 
  -3  12   0      120.31      108.34     15.44 o 
  -2  12   0       11.62       -2.64     10.36 o 
  -1  12   0      252.91      188.22     15.66 o 
   0  12   0       45.58       56.38     11.34 o 
   1  12   0        0.39        2.27     10.43 o 
   2  12   0        4.44       24.48      9.43 o 
   3  12   0      230.58      196.62     14.53 o 
   4  12   0       50.99       48.90     14.42 o 
   5  12   0      484.98      427.82     43.43 o 
   6  12   0      207.19      193.74     24.36 o 
   7  12   0      787.21      795.79     39.07 o 
   8  12   0        0.30        6.30     16.00 o 
   9  12   0      117.49       80.41     19.96 o 
  10  12   0       31.43       57.06     18.11 o 
  11  12   0       45.98       83.01     15.21 o 
  12  12   0       13.74       -1.17     13.39 o 
  13  12   0       19.34        3.97     14.06 o 
  -6  13   0       10.29      -26.91     18.10 o 
  -5  13   0       29.66       23.32     18.99 o 
  -4  13   0       38.02       -4.65     17.23 o 
  -3  13   0      127.78      175.39     27.73 o 
  -2  13   0        1.33        1.84     11.03 o 
  -1  13   0        0.82        3.73     10.93 o 
   0  13   0        0.58        4.02      9.59 o 
   1  13   0        8.29        4.12     10.05 o 
   2  13   0      472.32      423.91     20.32 o 
   3  13   0       30.57       13.11      9.17 o 
   4  13   0      238.84      219.43     15.19 o 
   5  13   0       74.97       92.35     19.13 o 
   6  13   0        2.46      -15.28     15.12 o 
   7  13   0       29.47       -1.61     14.80 o 
   8  13   0      102.21       79.33     20.87 o 
   9  13   0      267.82      269.74     28.81 o 
  10  13   0        7.93       -5.03     16.22 o 
  11  13   0       32.59      -13.50     15.67 o 
  12  13   0       56.39       90.45     17.62 o 
  -4  14   0        6.79       31.36     19.38 o 
  -3  14   0       35.71       -3.50     16.35 o 
  -2  14   0      162.75      152.99     16.23 o 
  -1  14   0      152.21      142.39     37.47 o 
   0  14   0      180.81      144.58     15.63 o 
   1  14   0      108.66       88.81     20.09 o 
   2  14   0        0.02       -0.67      9.59 o 
   3  14   0       16.35       15.90     10.07 o 
   4  14   0       37.21       35.38     18.02 o 
   5  14   0       10.09       24.70     17.20 o 
   6  14   0       82.96      106.94     22.57 o 
   7  14   0       22.60       -1.56     15.41 o 
   8  14   0        0.05       -6.32     16.27 o 
   9  14   0       26.26        3.07     17.60 o 
  10  14   0        7.54       24.37     17.94 o 
  11  14   0      124.01      120.82     25.30 o 
  12  14   0       48.88       70.56     17.78 o 
  -3  15   0      159.44      168.90     27.18 o 
  -2  15   0       23.74       25.54     21.44 o 
  -1  15   0       31.73       25.37     12.89 o 
   0  15   0      135.90      166.47     20.83 o 
   1  15   0      136.22      153.48     15.50 o 
   2  15   0      376.59      321.82     20.13 o 
   3  15   0       31.85       33.28     17.78 o 
   4  15   0       10.16       10.96     16.48 o 
   5  15   0       59.47       67.21     19.81 o 
   6  15   0       17.44       36.20     17.92 o 
   7  15   0       19.81        1.96     16.54 o 
   8  15   0        5.88       14.90     17.55 o 
   9  15   0      263.79      274.26     29.84 o 
  10  15   0      231.12      273.67     30.60 o 
  11  15   0        0.22        5.82     19.71 o 
  -2  16   0        6.81       13.71     18.38 o 
  -1  16   0        8.84        2.01     12.21 o 
   0  16   0       18.68       12.89     12.78 o 
   1  16   0       41.33       68.41     13.51 o 
   2  16   0       21.53       51.51     20.63 o 
   3  16   0       29.66       29.95     18.57 o 
   4  16   0       46.96       56.09     20.23 o 
   5  16   0       74.74       67.60     20.98 o 
   6  16   0       31.74        7.43     17.59 o 
   7  16   0        1.93       -5.90     17.24 o 
   8  16   0       14.94       29.31     19.19 o 
   9  16   0       92.72      143.35     25.83 o 
  10  16   0        0.03       20.35     18.62 o 
   0  17   0        0.97       31.89     20.45 o 
   1  17   0        1.48       -8.38     17.89 o 
   2  17   0        0.09       17.07     18.44 o 
   3  17   0       82.22       96.37     23.63 o 
   4  17   0       38.50        4.47     18.26 o 
   5  17   0       21.95        0.85     17.85 o 
   6  17   0       39.08       67.54     21.93 o 
   7  17   0       10.48        4.73     17.69 o 
   8  17   0       49.54       60.88     23.25 o 
   9  17   0        1.93       -4.52     17.66 o 
   4  18   0       21.05       26.78     21.59 o 
   5  18   0       61.79       49.53     22.95 o 
   6  18   0       48.30       83.12     23.06 o 
  -8 -17   1       33.39       31.88     21.54 o 
  -7 -17   1        6.79      -17.44     15.65 o 
  -6 -17   1        8.40        6.87     19.40 o 
  -5 -17   1      204.30      249.89     30.40 o 
  -4 -17   1       26.16       35.63     20.93 o 
  -3 -17   1        1.62       27.83     19.84 o 
  -2 -17   1       19.01       -3.13     17.97 o 
  -1 -17   1        7.12      -24.18     16.12 o 
 -10 -16   1        4.23       22.06     20.31 o 
  -9 -16   1       45.00       55.78     21.60 o 
  -8 -16   1        2.76        9.34     17.95 o 
  -7 -16   1       44.47       49.13     21.15 o 
  -6 -16   1       11.63        7.24     18.54 o 
  -5 -16   1      218.45      198.57     27.76 o 
  -4 -16   1       34.38       40.98     19.17 o 
  -3 -16   1      163.29      172.45     25.07 o 
  -2 -16   1        0.51       11.77     17.38 o 
  -1 -16   1        0.39      -11.02     16.95 o 
   0 -16   1       11.83       31.35     19.03 o 
   1 -16   1       41.01       18.85     12.81 o 
 -11 -15   1        0.03        7.67     18.78 o 
 -10 -15   1       99.16      128.82     25.96 o 
  -9 -15   1        0.57       28.18     18.38 o 
  -8 -15   1      372.85      370.43     33.02 o 
  -7 -15   1       24.72        7.85     18.02 o 
  -6 -15   1       74.28       52.47     19.32 o 
  -5 -15   1       84.01       75.95     21.04 o 
  -4 -15   1        6.31        6.67     16.02 o 
  -3 -15   1       64.08       50.71     20.46 o 
  -2 -15   1        0.11       16.06     15.99 o 
  -1 -15   1        5.91       17.88     13.65 o 
   0 -15   1       52.87       55.85     16.53 o 
   1 -15   1       19.67       36.48     22.81 o 
   2 -15   1      169.29      205.63     27.61 o 
   3 -15   1       89.44      100.56     23.97 o 
 -12 -14   1       40.09       73.13     21.82 o 
 -11 -14   1      165.68      174.00     26.28 o 
 -10 -14   1        4.50      -11.57     15.71 o 
  -9 -14   1        0.02        1.18     17.62 o 
  -8 -14   1      121.23      168.76     25.54 o 
  -7 -14   1        9.85       -1.59     15.08 o 
  -6 -14   1        0.77       23.65     17.43 o 
  -5 -14   1        8.23       16.87     16.35 o 
  -4 -14   1        4.15       15.73     16.04 o 
  -3 -14   1      221.50      250.92     25.61 o 
  -2 -14   1       53.86       48.79     14.29 o 
  -1 -14   1      125.88      129.34     14.27 o 
   0 -14   1      284.39      247.68     42.53 o 
   1 -14   1      111.88      104.45     14.26 o 
   2 -14   1      108.51      105.27     15.11 o 
   3 -14   1      501.06      489.55     38.31 o 
   4 -14   1       68.93       56.77     22.35 o 
 -12 -13   1       52.88       60.94     24.46 o 
 -11 -13   1       15.63       17.12     18.44 o 
 -10 -13   1        0.10       10.86     17.67 o 
  -9 -13   1       16.25       20.07     17.85 o 
  -8 -13   1      308.02      340.36     29.92 o 
  -7 -13   1       55.76       44.17     19.38 o 
  -6 -13   1      217.10      254.60     26.64 o 
  -5 -13   1       41.61       30.69     16.87 o 
  -4 -13   1       38.43       67.53     18.42 o 
  -3 -13   1       42.85       43.51     10.49 o 
  -2 -13   1        0.26       -6.26     10.08 o 
  -1 -13   1       39.28       31.58     16.77 o 
   0 -13   1      138.39      141.06     14.38 o 
   1 -13   1       16.80       31.81     11.73 o 
   2 -13   1      331.73      369.08     21.24 o 
   3 -13   1      146.60      175.14     17.14 o 
   4 -13   1      648.91      694.10     29.44 o 
   5 -13   1      136.99      141.32     26.90 o 
 -13 -12   1       82.84      118.80     18.57 o 
 -12 -12   1       49.57       21.70     14.39 o 
 -11 -12   1        5.67       -2.73     16.32 o 
 -10 -12   1        0.13        3.46     15.59 o 
  -9 -12   1        3.08       11.80     15.39 o 
  -8 -12   1      568.97      694.31     37.71 o 
  -7 -12   1        8.08       29.71     15.50 o 
  -6 -12   1      239.05      190.15     23.76 o 
  -5 -12   1      206.18      269.14     26.46 o 
  -4 -12   1        6.26       10.30      9.00 o 
  -3 -12   1      327.75      260.02     19.13 o 
  -2 -12   1      465.22      428.87     19.27 o 
  -1 -12   1       37.49       49.57     10.59 o 
   0 -12   1       28.07       20.82     10.27 o 
   1 -12   1       91.59       96.00     12.55 o 
   2 -12   1        1.46       -9.74      7.94 o 
   3 -12   1        2.14       -2.85      7.89 o 
   4 -12   1       25.02       42.92     13.64 o 
   5 -12   1      412.53      389.41     23.66 o 
   6 -12   1      152.86      141.87     17.97 o 
 -13 -11   1       29.83       37.72     20.89 o 
 -12 -11   1        0.00        8.03     12.68 o 
 -11 -11   1      209.38      255.51     25.95 o 
 -10 -11   1       27.15       31.94     17.30 o 
  -9 -11   1       12.96       17.81     16.55 o 
  -8 -11   1        5.72        2.35     14.85 o 
  -7 -11   1       24.95       16.94     14.62 o 
  -6 -11   1     2277.07     1846.10     58.47 o 
  -5 -11   1      297.16      278.13     14.25 o 
  -4 -11   1       76.52       55.88      9.37 o 
  -3 -11   1       82.76       24.52     13.75 o 
  -2 -11   1       35.14       44.16      9.59 o 
  -1 -11   1        2.51        9.99      8.97 o 
   0 -11   1        5.13        8.95      9.52 o 
   1 -11   1      100.00      123.50     13.32 o 
   2 -11   1       27.27       22.96      8.63 o 
   3 -11   1       18.41       33.07     11.08 o 
   4 -11   1       75.49      131.52     15.44 o 
   5 -11   1        0.64      -12.84     15.66 o 
   6 -11   1      300.03      379.28     23.94 o 
   7 -11   1      135.78      158.22     19.02 o 
 -13 -10   1        4.04      -17.10     18.41 o 
 -12 -10   1        8.56       -6.06     11.34 o 
 -11 -10   1      407.97      332.00     20.23 o 
 -10 -10   1        0.01       -8.46     11.11 o 
  -9 -10   1      176.22      190.17     22.03 o 
  -8 -10   1      479.81      472.43     25.64 o 
  -7 -10   1      457.13      427.79     56.44 o 
  -6 -10   1      873.17      655.10     34.62 o 
  -5 -10   1       42.88       51.43      8.54 o 
  -4 -10   1        7.04       12.05     10.94 o 
  -3 -10   1      514.89      660.50     27.40 o 
  -2 -10   1       92.22      107.44     10.30 o 
  -1 -10   1      509.42      538.46     25.25 o 
   0 -10   1        6.74      -10.99      7.32 o 
   1 -10   1      565.48      627.40     18.12 o 
   2 -10   1      288.05      333.92     14.69 o 
   3 -10   1      259.99      238.90     12.93 o 
   4 -10   1       77.82       86.84     10.07 o 
   5 -10   1       13.93       10.61     13.09 o 
   6 -10   1        4.29       14.48     14.99 o 
   7 -10   1       90.77       81.41     15.32 o 
   8 -10   1        8.52       11.11     17.18 o 
 -14  -9   1      173.83      175.74     36.27 o 
 -13  -9   1        7.23      -16.25     15.45 o 
 -12  -9   1      106.96      108.61     13.93 o 
 -11  -9   1      445.10      497.83     20.79 o 
 -10  -9   1       39.30       33.58     12.69 o 
  -9  -9   1        0.04       -9.28     22.52 o 
  -8  -9   1        0.76      -14.57      9.71 o 
  -7  -9   1       42.78       25.91     18.86 o 
  -6  -9   1        2.59       26.86      6.68 o 
  -5  -9   1      144.87      104.72      7.99 o 
  -4  -9   1      120.43      143.61      9.80 o 
  -3  -9   1      132.43      125.68     13.80 o 
  -2  -9   1       37.39       37.87      7.85 o 
  -1  -9   1     1132.59     1234.84     39.09 o 
   0  -9   1       12.17        5.85      9.22 o 
   1  -9   1      574.30      519.95     15.92 o 
   2  -9   1      148.06      116.36      9.22 o 
   3  -9   1       16.85       16.56      7.66 o 
   4  -9   1      195.27      170.97     18.90 o 
   5  -9   1      386.85      374.45     21.24 o 
   6  -9   1        3.87       -4.58     10.68 o 
   7  -9   1      105.31       57.01     14.28 o 
   8  -9   1       15.22       19.64     12.94 o 
   9  -9   1       16.22       18.46     19.43 o 
 -14  -8   1       23.20       29.61     27.49 o 
 -13  -8   1       88.64       62.12     28.44 o 
 -12  -8   1        2.93      -14.35      9.57 o 
 -11  -8   1      244.88      224.79     15.12 o 
 -10  -8   1       77.04       60.43     11.00 o 
  -9  -8   1       10.50        5.12     11.59 o 
  -8  -8   1      836.29      931.77     29.00 o 
  -7  -8   1       22.64       30.78     15.41 o 
  -6  -8   1       48.35      138.52     43.61 o 
  -5  -8   1      242.55      226.57     10.55 o 
  -4  -8   1      330.23      271.67     13.08 o 
  -3  -8   1      656.95      753.37     18.61 o 
  -2  -8   1        8.66        4.17      6.23 o 
  -1  -8   1       27.90       14.64      7.11 o 
   0  -8   1       94.58       85.49      9.15 o 
   1  -8   1       53.67       34.10      6.78 o 
   2  -8   1      275.95      296.88     26.71 o 
   3  -8   1       12.69       23.54      7.15 o 
   4  -8   1       31.13       37.14      8.40 o 
   5  -8   1       88.74      114.45     10.56 o 
   6  -8   1      127.78      119.74     14.38 o 
   7  -8   1        1.29      -16.59     11.06 o 
   8  -8   1      530.88      525.07     42.56 o 
   9  -8   1       23.46       17.15     13.08 o 
 -14  -7   1        0.76      -17.32     25.31 o 
 -13  -7   1       61.22       33.00     24.07 o 
 -12  -7   1       35.97       -3.25     14.66 o 
 -11  -7   1        0.73        2.51      8.84 o 
 -10  -7   1      117.86      112.36     13.72 o 
  -9  -7   1       68.66       89.04     12.14 o 
  -8  -7   1      131.53      140.98     16.04 o 
  -7  -7   1        0.68       -5.25      8.55 o 
  -6  -7   1     1411.13     1356.58     31.41 o 
  -5  -7   1      671.03      747.96     15.63 o 
  -4  -7   1        1.68       -1.26      4.40 o 
  -3  -7   1      498.80      561.89     13.62 o 
  -2  -7   1      188.13      211.59     10.85 o 
  -1  -7   1      457.88      530.95     15.97 o 
   0  -7   1      375.81      407.48     12.12 o 
   1  -7   1      172.45      102.41      7.48 o 
   2  -7   1      783.64      903.16     30.93 o 
   3  -7   1       23.05       30.65      6.71 o 
   4  -7   1       41.64       40.88     14.64 o 
   5  -7   1      562.94      548.19     32.08 o 
   6  -7   1       33.91       83.04     20.31 o 
   7  -7   1      175.09      130.38     23.40 o 
   8  -7   1        7.40       -3.96     18.27 o 
   9  -7   1        0.66       -0.54     11.68 o 
  10  -7   1        0.16        1.85     12.97 o 
 -14  -6   1       21.34       17.92     25.11 o 
 -13  -6   1       95.82      107.25     30.36 o 
 -12  -6   1        0.95       17.44      9.61 o 
 -11  -6   1       23.46       10.90      9.06 o 
 -10  -6   1      478.23      467.22     17.80 o 
  -9  -6   1      271.69      250.99     14.66 o 
  -8  -6   1      697.19      713.63     32.92 o 
  -7  -6   1       81.63       54.24     13.58 o 
  -6  -6   1       54.01       68.70      9.75 o 
  -5  -6   1       10.48        9.43      7.73 o 
  -4  -6   1        5.38        5.96      5.70 o 
  -3  -6   1       35.71       32.44      5.20 o 
  -2  -6   1      194.87      196.08     10.94 o 
  -1  -6   1       51.75       78.85      7.44 o 
   0  -6   1     1110.31     1053.42     18.15 o 
   1  -6   1     4516.19     4678.87     54.42 o 
   2  -6   1     2521.58     2730.74     43.90 o 
   3  -6   1     4645.57     4879.14    103.60 o 
   4  -6   1       52.88       50.54     15.17 o 
   5  -6   1      514.94      502.28     30.93 o 
   6  -6   1      200.87      251.74     24.37 o 
   7  -6   1       33.66        7.07     15.87 o 
   8  -6   1       21.18       16.22     18.57 o 
   9  -6   1        0.63      -15.27     17.57 o 
  10  -6   1      131.26      144.80     26.61 o 
  11  -6   1        1.99        7.62     13.94 o 
 -14  -5   1       76.17       56.30     28.87 o 
 -13  -5   1       33.58       33.03     23.87 o 
 -12  -5   1      269.71      246.10     31.66 o 
 -11  -5   1        1.42       -3.94      8.22 o 
 -10  -5   1      179.71      169.78     12.10 o 
  -9  -5   1      106.90      102.94     11.57 o 
  -8  -5   1      531.84      505.01     22.75 o 
  -7  -5   1      700.06      714.00     21.22 o 
  -6  -5   1       21.64       26.05      7.44 o 
  -5  -5   1       18.40        0.17      6.53 o 
  -4  -5   1       23.79       26.88      7.31 o 
  -3  -5   1     3486.24     3530.12     41.85 o 
  -2  -5   1       42.35       51.25      4.94 o 
  -1  -5   1    16078.42    16505.89    350.56 o 
   0  -5   1     3181.19     3152.45     42.17 o 
   1  -5   1      415.60      401.33     25.20 o 
   2  -5   1     4516.71     4707.90     96.39 o 
   3  -5   1      162.48      141.60     14.87 o 
   4  -5   1      946.37     1028.44     36.72 o 
   5  -5   1      246.89      268.63     23.16 o 
   7  -5   1       15.84      -13.01     16.58 o 
   8  -5   1       55.10       40.08     19.99 o 
   9  -5   1        0.07      -13.65     16.81 o 
  10  -5   1       14.41       30.57     21.14 o 
  11  -5   1       18.27       66.90     23.71 o 
 -14  -4   1       28.57       27.17     26.42 o 
 -13  -4   1        0.04       -7.02     22.16 o 
 -12  -4   1      335.08      314.15     33.99 o 
 -11  -4   1        2.66        6.57      8.05 o 
 -10  -4   1      524.86      534.38     18.06 o 
  -9  -4   1      123.37      124.55      9.96 o 
  -8  -4   1     1177.58     1257.97     24.66 o 
  -7  -4   1      111.15      106.75      8.70 o 
  -6  -4   1      952.56     1027.18     24.06 o 
  -5  -4   1      811.55      785.33     29.73 o 
  -4  -4   1        5.13       -3.88      5.39 o 
  -3  -4   1      258.61      334.94     12.10 o 
  -2  -4   1     2464.35     2171.02     27.04 o 
  -1  -4   1    24665.76    23203.69    235.64 o 
   0  -4   1     1389.66     1262.72     17.92 o 
   2  -4   1      520.96      624.79     24.29 o 
   3  -4   1      360.14      395.40     21.58 o 
   4  -4   1      175.10      185.37     17.08 o 
   5  -4   1      172.26      151.59     18.28 o 
   6  -4   1       17.26       47.76     15.42 o 
   7  -4   1      995.74      984.34     43.03 o 
   8  -4   1      785.47      668.75     37.23 o 
   9  -4   1      146.56      104.75     23.36 o 
  10  -4   1       49.08       60.23     20.70 o 
  11  -4   1      449.55      481.94     37.65 o 
  12  -4   1       34.76       64.07     24.68 o 
 -14  -3   1       34.84       19.89     26.10 o 
 -13  -3   1      319.04      345.83     38.19 o 
 -12  -3   1       46.25       47.65     24.61 o 
 -11  -3   1        0.60        7.94     19.09 o 
 -10  -3   1       33.62       40.87     14.15 o 
  -9  -3   1     1047.17      972.38     29.51 o 
  -8  -3   1      215.10      271.70     12.09 o 
  -7  -3   1      621.78      656.19     16.33 o 
  -6  -3   1      629.67      836.29     17.58 o 
  -5  -3   1     1937.35     1960.64     33.83 o 
  -4  -3   1      629.56      556.35     15.13 o 
  -3  -3   1     7804.98     7879.92    104.49 o 
  -2  -3   1     2829.24     2807.71     32.64 o 
  -1  -3   1   211460.14   215860.56   7992.29 o 
   0  -3   1      580.07      557.54     12.62 o 
   1  -3   1      226.47      221.34     10.35 o 
   2  -3   1      327.63      206.03     16.31 o 
   3  -3   1        4.93       -8.04      9.19 o 
   4  -3   1     3696.99     3680.06     81.51 o 
   5  -3   1       44.73       41.87     14.44 o 
   6  -3   1      514.77      556.96     31.12 o 
   7  -3   1      507.20      525.00     31.59 o 
   8  -3   1      305.32      266.12     27.70 o 
   9  -3   1      559.85      568.42     36.34 o 
  10  -3   1        9.06       11.76     17.92 o 
  11  -3   1        0.03       -7.60     19.20 o 
  12  -3   1       15.25       34.79     21.17 o 
 -14  -2   1       25.55       38.42     24.56 o 
 -13  -2   1       96.20       92.87     26.32 o 
 -12  -2   1       26.52       32.60     21.47 o 
 -11  -2   1       21.94       27.78     22.03 o 
 -10  -2   1      161.19      190.36     11.39 o 
  -9  -2   1      191.52      199.08     10.83 o 
  -8  -2   1       29.31       20.58      8.09 o 
  -7  -2   1       13.25        1.40      5.44 o 
  -6  -2   1     3280.03     3166.00     40.85 o 
  -5  -2   1     1571.16     1577.87     25.68 o 
  -4  -2   1     1364.79     1415.97     25.39 o 
  -3  -2   1     9072.64     9097.01    118.15 o 
  -2  -2   1       30.47       25.66      2.67 o 
  -1  -2   1     4198.60     5545.19     61.11 o 
   0  -2   1       34.55       36.92      3.55 o 
   1  -2   1    15570.94    14956.08    252.49 o 
   2  -2   1      228.95      159.02     13.20 o 
   3  -2   1      905.50      838.11     27.88 o 
   4  -2   1     1917.19     1744.27     47.13 o 
   5  -2   1     1686.58     1596.19     46.90 o 
   6  -2   1      161.52      223.80     10.89 o 
   7  -2   1      981.84      866.48     21.40 o 
   8  -2   1      215.87      181.96     23.33 o 
   9  -2   1      330.85      264.48     27.69 o 
  10  -2   1      299.88      234.97     29.09 o 
  11  -2   1      160.18      122.35     24.69 o 
  12  -2   1        0.34       33.45     21.40 o 
 -13  -1   1        0.18       -5.85     21.87 o 
 -12  -1   1       41.48        8.55     20.22 o 
 -11  -1   1      639.73      684.50     43.74 o 
 -10  -1   1       88.09       78.83     22.13 o 
  -9  -1   1     1411.28     1286.42     24.42 o 
  -8  -1   1     1089.91     1085.57     21.26 o 
  -7  -1   1      563.51      610.41     15.06 o 
  -6  -1   1     2402.65     2471.28     34.72 o 
  -5  -1   1      401.75      407.18     12.16 o 
  -4  -1   1      145.82      126.58      6.74 o 
  -3  -1   1      390.05      449.09     11.57 o 
  -2  -1   1      302.31      327.49      9.39 o 
  -1  -1   1        0.16       -4.77      3.18 o 
   0  -1   1        3.67        6.61      1.61 o 
   1  -1   1     2391.47     2276.74     29.01 o 
   2  -1   1      438.95      437.32     17.13 o 
   3  -1   1     1329.05     1346.84     36.10 o 
   4  -1   1      119.57      136.99     14.63 o 
   5  -1   1     1208.49     1270.84     24.31 o 
   6  -1   1      467.83      524.75     15.43 o 
   7  -1   1      604.92      692.15     18.64 o 
   8  -1   1      251.99      271.91     26.94 o 
   9  -1   1       74.62       73.06     20.35 o 
  10  -1   1        1.85        9.23     17.48 o 
  11  -1   1      256.91      269.59     30.56 o 
  12  -1   1        0.11        2.65     20.06 o 
  13  -1   1        6.30       30.10     23.86 o 
 -13   0   1       41.47       54.05     25.44 o 
 -12   0   1       78.58       90.53     25.80 o 
 -11   0   1       54.86       64.07     22.27 o 
 -10   0   1       35.96       23.92     19.23 o 
  -9   0   1      183.03      212.77     11.43 o 
  -8   0   1       42.27       57.12      9.72 o 
  -7   0   1      344.04      335.58     11.63 o 
  -6   0   1      126.14      144.73      7.79 o 
  -5   0   1     3668.50     3888.83     46.40 o 
  -4   0   1      482.77      484.01     20.16 o 
  -3   0   1     2016.31     1949.85     24.52 o 
  -2   0   1      136.10      135.33     10.75 o 
   0   0   1        5.89        1.02      0.47 o 
   1   0   1        2.18       -1.75      3.11 o 
   2   0   1      907.28      956.71     10.69 o 
   3   0   1     1723.75     1723.67     23.44 o 
   4   0   1     2873.39     2977.71     34.59 o 
   5   0   1     2478.21     2817.42     34.04 o 
   6   0   1     2506.95     2561.50     37.50 o 
   7   0   1       31.25       42.21      8.19 o 
   8   0   1      101.40      118.79      9.98 o 
   9   0   1       23.41       25.70     18.09 o 
  10   0   1      238.58      247.75     28.89 o 
  11   0   1      162.08      217.19     30.05 o 
  12   0   1       84.81       59.70     22.90 o 
  13   0   1       31.10       60.11     25.91 o 
 -13   1   1       22.50       34.78     24.94 o 
 -12   1   1      120.92      116.54     27.18 o 
 -11   1   1        9.92       12.82     21.01 o 
 -10   1   1      113.58       67.43     20.71 o 
  -9   1   1       97.82       65.85     20.29 o 
  -8   1   1      526.65      537.55     40.49 o 
  -7   1   1       76.25       68.79      9.72 o 
  -6   1   1     1745.27     1863.61     27.50 o 
  -5   1   1      172.30      164.29      8.23 o 
  -4   1   1     1043.25     1008.76     20.17 o 
  -3   1   1    10693.80    10792.69    134.89 o 
  -2   1   1     1670.58     1702.44     25.33 o 
  -1   1   1     1338.97     1206.30     34.52 o 
   0   1   1        3.07       -2.96      2.45 o 
   1   1   1       11.49       13.11      2.01 o 
   2   1   1      252.32      259.43      5.60 o 
   3   1   1      150.38      163.61      5.72 o 
   4   1   1       67.47       79.77      4.67 o 
   5   1   1     5012.85     5055.67     56.67 o 
   6   1   1     2469.61     2471.08     31.82 o 
   7   1   1      118.28      140.71      9.35 o 
   8   1   1       43.65       59.36      9.46 o 
   9   1   1      278.24      300.96     28.43 o 
  10   1   1        9.33       -3.19     19.46 o 
  11   1   1      205.19      196.30     27.89 o 
  12   1   1       83.06       78.45     24.32 o 
  13   1   1       95.58       70.50     25.44 o 
 -13   2   1      390.54      445.06     27.83 o 
 -12   2   1       84.71       60.17     22.62 o 
 -11   2   1        0.00      -17.46     18.31 o 
 -10   2   1        8.40       29.17     18.92 o 
  -9   2   1      225.51      204.84     27.05 o 
  -8   2   1      856.98      875.44     25.29 o 
  -7   2   1      454.65      440.65     17.48 o 
  -6   2   1      108.97       73.63     15.22 o 
  -5   2   1       83.31      114.09     14.97 o 
  -4   2   1     3607.36     3584.48     76.96 o 
  -3   2   1      538.27      495.77     21.55 o 
  -2   2   1      827.46      829.73     23.59 o 
  -1   2   1     1195.04     1126.40     20.12 o 
   0   2   1        9.88        9.22      1.57 o 
   1   2   1      217.30      216.39      8.89 o 
   2   2   1      622.90      665.34     10.16 o 
   3   2   1      128.05      118.01      5.67 o 
   4   2   1     3068.90     3151.61     37.29 o 
   5   2   1     1922.50     1984.70     26.57 o 
   6   2   1     1722.22     1844.83     26.11 o 
   7   2   1      353.46      377.24     11.23 o 
   8   2   1      934.06      955.54     21.96 o 
   9   2   1        7.26       -5.88      7.19 o 
  10   2   1      239.46      222.19     27.88 o 
  11   2   1      728.47      738.94     43.80 o 
  12   2   1        0.48       -4.49     18.99 o 
  13   2   1       16.38        9.57     22.23 o 
  14   2   1       21.76       19.70     25.33 o 
 -12   3   1        0.90        3.38     13.06 o 
 -11   3   1        3.74        9.41     18.68 o 
 -10   3   1       11.05       24.65     18.78 o 
  -9   3   1        6.48      -11.88     17.08 o 
  -8   3   1        5.96       43.25     17.46 o 
  -7   3   1      825.54      774.48     37.21 o 
  -6   3   1     1188.60     1156.04     40.62 o 
  -5   3   1     1041.17     1141.03     38.41 o 
  -4   3   1      216.31      193.82     15.75 o 
  -3   3   1     1765.10     1864.68     45.01 o 
  -2   3   1      191.75      176.40      9.36 o 
  -1   3   1     8149.18     9199.38    292.08 o 
   0   3   1       21.37       14.61      3.30 o 
   1   3   1      774.58      788.88     20.12 o 
   2   3   1      359.90      442.08     10.82 o 
   3   3   1     5011.17     4732.35     52.17 o 
   4   3   1     1262.79     1025.63     16.96 o 
   5   3   1      100.51       95.64      6.45 o 
   6   3   1       83.67      108.99      9.07 o 
   7   3   1       66.00       99.11      7.31 o 
   8   3   1       29.12       53.10      7.03 o 
   9   3   1       58.05       72.18      7.90 o 
  10   3   1       12.66       -9.95     19.18 o 
  11   3   1        6.85       23.26     20.05 o 
  12   3   1       53.93       29.97     23.38 o 
  13   3   1       62.33       52.81     24.34 o 
  14   3   1       20.86       30.88     25.87 o 
 -12   4   1       57.07      103.90     17.62 o 
 -11   4   1       17.24       28.93     13.09 o 
 -10   4   1       35.22       45.23     20.91 o 
  -9   4   1       67.03       68.07     19.70 o 
  -8   4   1      137.71      156.30     22.07 o 
  -7   4   1        7.03       -8.42     15.46 o 
  -6   4   1       12.74      -10.40     12.26 o 
  -5   4   1      891.16      847.53     33.35 o 
  -4   4   1        0.46        5.33     10.66 o 
  -3   4   1      192.88      210.14     18.79 o 
  -2   4   1      860.59      948.77     19.98 o 
  -1   4   1     3813.39     3795.25     52.69 o 
   0   4   1      163.47      223.40      8.40 o 
   1   4   1      459.34      549.97     17.97 o 
   2   4   1      171.04      192.69     35.03 o 
   3   4   1       50.82       25.08      5.12 o 
   4   4   1     3099.38     3472.75     51.25 o 
   5   4   1        6.42       -1.97      5.08 o 
   6   4   1      688.09      927.38     22.17 o 
   7   4   1       13.33       24.31      7.46 o 
   8   4   1      396.40      389.95     14.11 o 
   9   4   1      331.81      414.09     14.53 o 
  10   4   1        2.81       -4.48      7.00 o 
  11   4   1      167.49      195.77     29.15 o 
  12   4   1      424.31      395.78     36.46 o 
  13   4   1       99.58       63.00     24.43 o 
  14   4   1       14.57        0.24     24.48 o 
 -11   5   1      185.46      190.25     19.65 o 
 -10   5   1      222.08      227.22     19.57 o 
  -9   5   1      309.19      225.56     18.84 o 
  -8   5   1      133.67      131.85     15.23 o 
  -7   5   1        0.07        1.39     15.86 o 
  -6   5   1      722.52      699.45     34.13 o 
  -5   5   1        4.82        8.09      8.23 o 
  -4   5   1      267.01      237.37     13.50 o 
  -3   5   1       43.04       26.30      7.43 o 
  -2   5   1      190.08      171.45      9.73 o 
  -1   5   1     2861.88     2896.72     43.25 o 
   0   5   1     2272.72     1990.58     31.11 o 
   1   5   1     9014.07     8352.27    151.68 o 
   2   5   1     1110.59     1086.95     20.70 o 
   3   5   1      307.50      263.75     10.41 o 
   4   5   1      585.91      853.79     18.46 o 
   5   5   1      181.67      196.11     11.25 o 
   6   5   1      329.65      289.05     11.76 o 
   7   5   1       35.36       41.05      7.24 o 
   8   5   1       44.34       52.57      7.83 o 
   9   5   1       24.50        6.98      7.37 o 
  10   5   1      361.65      324.58     14.12 o 
  11   5   1        7.38       -4.07     18.47 o 
  12   5   1      135.82      151.85     27.70 o 
  13   5   1       51.93       91.58     26.41 o 
  14   5   1       12.08       27.90     26.30 o 
 -11   6   1       49.15       31.51     15.34 o 
 -10   6   1        1.60       21.41     13.39 o 
  -9   6   1      107.72      134.97     16.35 o 
  -8   6   1        1.38        1.08     13.83 o 
  -7   6   1      150.25      133.79     14.73 o 
  -6   6   1      261.33      300.20     17.80 o 
  -5   6   1      605.47      511.66     20.52 o 
  -4   6   1       47.18       35.00      8.61 o 
  -3   6   1      177.75      148.30     10.65 o 
  -2   6   1      357.05      348.96     13.76 o 
  -1   6   1        2.90        3.92      5.75 o 
   0   6   1      139.14       99.18      7.64 o 
   1   6   1      283.33      308.41     16.72 o 
   2   6   1     2076.66     2021.98     33.36 o 
   3   6   1      459.24      421.94     26.16 o 
   4   6   1        1.54       23.91      6.13 o 
   5   6   1     1199.15     1226.09     55.36 o 
   6   6   1       49.17       28.55     12.46 o 
   7   6   1      769.10      759.22     18.75 o 
   8   6   1       12.90       22.23      7.77 o 
   9   6   1      165.27      185.93     11.79 o 
  10   6   1      360.27      394.47     16.29 o 
  11   6   1       13.82       -1.00      8.62 o 
  12   6   1        3.44       -4.98     20.18 o 
  13   6   1        4.62       17.88     22.65 o 
  14   6   1        6.35       17.03     23.55 o 
 -10   7   1       57.03       25.72     14.06 o 
  -9   7   1        9.66       40.93     18.91 o 
  -8   7   1     2657.00     2712.79     57.45 o 
  -7   7   1       73.14       66.53     13.37 o 
  -6   7   1      728.27      719.83     37.49 o 
  -5   7   1      118.60      121.79     12.98 o 
  -4   7   1      233.86      259.74     14.99 o 
  -3   7   1       64.06       48.22      9.56 o 
  -2   7   1     1216.30     1209.63     26.49 o 
  -1   7   1      796.15      792.86     19.86 o 
   0   7   1       67.08       94.33     11.75 o 
   1   7   1     3520.88     4100.57     84.33 o 
   2   7   1       70.67       76.66      8.21 o 
   3   7   1      871.67      835.80     19.89 o 
   4   7   1     3189.38     2898.45     45.06 o 
   5   7   1     1815.90     1755.65     31.44 o 
   7   7   1      783.02      698.98     22.36 o 
   8   7   1       40.65       32.36      8.58 o 
   9   7   1      578.81      551.86     18.77 o 
  10   7   1        1.28      -12.20      8.13 o 
  11   7   1      117.25       99.96     11.66 o 
  12   7   1       55.68      125.10     26.85 o 
  13   7   1      112.07       97.24     28.63 o 
  14   7   1       64.69       62.88     29.22 o 
 -10   8   1        0.33        6.82     14.68 o 
  -9   8   1        0.98        4.20     12.76 o 
  -8   8   1       14.18       -1.39     12.20 o 
  -7   8   1      791.22      770.42     29.34 o 
  -6   8   1      148.79      133.82     14.99 o 
  -5   8   1       82.11       75.63     12.42 o 
  -4   8   1       73.31       61.14     11.53 o 
  -3   8   1      160.11      151.01     12.42 o 
  -2   8   1        0.74       -5.68      6.79 o 
  -1   8   1      142.51      125.31      9.79 o 
   0   8   1     1788.15     1949.27     51.30 o 
   1   8   1     2036.82     2532.19     42.94 o 
   2   8   1     1850.96     2040.34     36.20 o 
   3   8   1      539.34      593.11     17.75 o 
   4   8   1       13.39       13.41      6.74 o 
   5   8   1      945.14      969.86     22.57 o 
   6   8   1      349.46      374.98     14.76 o 
   7   8   1        4.69       16.79     11.99 o 
   8   8   1      196.32      221.20     20.26 o 
   9   8   1       33.11       33.30     11.38 o 
  10   8   1       98.82      104.61     14.01 o 
  11   8   1       18.61       12.82     11.42 o 
  12   8   1      251.57      281.38     34.93 o 
  13   8   1       27.20       38.74     24.89 o 
  14   8   1       99.92       67.36     27.77 o 
  -9   9   1        0.08       -5.66     15.66 o 
  -8   9   1      211.08      271.62     46.25 o 
  -7   9   1       29.61        1.26     11.99 o 
  -6   9   1      286.36      307.12     34.86 o 
  -5   9   1       50.94       35.42     11.69 o 
  -4   9   1      138.83      152.66     13.81 o 
  -3   9   1      202.42      230.90     14.72 o 
  -2   9   1      202.25      183.42     22.95 o 
  -1   9   1      467.30      583.07     19.44 o 
   0   9   1        8.92       -3.44      9.23 o 
   1   9   1      189.83      273.02     14.52 o 
   2   9   1      252.63      181.20     12.22 o 
   3   9   1      158.94      172.23     10.95 o 
   4   9   1      661.46      561.59     20.14 o 
   5   9   1      314.11      330.73     14.81 o 
   6   9   1        0.12       -3.69      6.64 o 
   7   9   1       11.21       16.21     12.49 o 
   8   9   1        4.88       -7.90     11.34 o 
   9   9   1       26.11       12.84     11.42 o 
  10   9   1      578.35      583.54     39.26 o 
  11   9   1        0.87        6.28     23.14 o 
  12   9   1      106.19      119.83     15.65 o 
  13   9   1      157.45      160.66     30.51 o 
  14   9   1       99.30      146.25     31.67 o 
  -8  10   1       66.33       98.39     23.77 o 
  -7  10   1        2.07       15.85     12.08 o 
  -6  10   1       13.15       16.77     18.28 o 
  -5  10   1      404.64      446.68     22.61 o 
  -4  10   1       26.34       59.03     15.25 o 
  -3  10   1      267.81      334.33     17.69 o 
  -2  10   1      280.56      336.00     17.58 o 
  -1  10   1      158.25      189.36     12.67 o 
   0  10   1      227.54      193.69     13.69 o 
   1  10   1     2426.58     2254.51     42.53 o 
   2  10   1       14.89        9.95      7.75 o 
   3  10   1        4.41       -2.84      6.90 o 
   4  10   1       24.17       37.77      8.21 o 
   5  10   1      352.68      333.90     15.73 o 
   6  10   1      191.11      178.68     15.13 o 
   7  10   1       78.15       66.80      9.65 o 
   8  10   1      161.28      188.93     22.06 o 
   9  10   1      245.08      285.96     25.01 o 
  10  10   1       13.45       11.75     11.85 o 
  11  10   1       48.81      102.15     15.14 o 
  12  10   1       11.57        4.86     12.40 o 
  13  10   1        0.08       25.82     24.12 o 
  14  10   1       42.79       66.52     30.39 o 
  -8  11   1       65.08       66.97     22.35 o 
  -7  11   1       53.71       87.13     23.17 o 
  -6  11   1        0.39       -3.46     16.93 o 
  -5  11   1       13.31       27.97     12.31 o 
  -4  11   1       80.56       98.52     13.33 o 
  -3  11   1       71.45       48.43     11.75 o 
  -2  11   1        8.62      -12.03      8.61 o 
  -1  11   1      131.76      115.93     13.61 o 
   0  11   1      529.31      534.00     21.61 o 
   1  11   1       75.90       26.50     14.28 o 
   2  11   1       72.24       68.00     12.45 o 
   3  11   1       57.57       50.58     10.05 o 
   4  11   1      188.77      212.95     13.64 o 
   5  11   1       50.79       55.38     11.30 o 
   6  11   1      327.48      326.97     16.32 o 
   7  11   1      187.49      220.35     14.49 o 
   8  11   1      109.06      101.63     18.50 o 
   9  11   1        9.28        7.57     14.33 o 
  10  11   1       68.99      117.67     21.13 o 
  11  11   1        0.39       -8.82     11.95 o 
  12  11   1        4.89       -9.21     12.69 o 
  13  11   1        0.22       -5.54     12.84 o 
  -7  12   1      223.52      271.54     32.64 o 
  -6  12   1       10.37       13.93     19.66 o 
  -5  12   1       76.50       79.58     22.21 o 
  -4  12   1      364.57      344.39     99.21 o 
  -3  12   1      233.20      206.73     13.82 o 
  -2  12   1       57.60       31.03      9.12 o 
  -1  12   1      500.06      408.73     21.03 o 
   0  12   1      167.62      134.23     13.59 o 
   1  12   1     1425.53     1537.48     35.97 o 
   2  12   1       94.02       92.32     23.38 o 
   3  12   1      261.92      246.73     14.95 o 
   4  12   1       79.90       79.31     11.27 o 
   5  12   1      290.50      307.03     28.77 o 
   6  12   1      136.89      169.11     28.90 o 
   7  12   1       70.03       37.29     16.24 o 
   8  12   1      534.98      528.63     34.19 o 
   9  12   1      853.99      770.08     40.05 o 
  10  12   1        4.39       24.56     17.15 o 
  11  12   1       84.07      115.74     25.93 o 
  12  12   1        8.20      -13.47     16.94 o 
  13  12   1      160.16      146.18     18.90 o 
  -6  13   1        8.18        6.27     18.25 o 
  -5  13   1       40.68       33.04     19.48 o 
  -4  13   1        6.47       10.65     17.95 o 
  -3  13   1        7.37       -3.75     12.09 o 
  -2  13   1       82.28      118.88     14.62 o 
  -1  13   1        3.84       12.04     10.94 o 
   0  13   1        3.85       13.78     10.42 o 
   1  13   1       33.70       33.41     11.25 o 
   2  13   1       40.19       23.87     10.32 o 
   3  13   1        7.52        5.35      9.23 o 
   4  13   1        1.42        5.77      9.10 o 
   5  13   1       56.22       67.02     15.83 o 
   6  13   1      239.68      218.61     25.38 o 
   7  13   1        9.90      -10.29     14.91 o 
   8  13   1      116.55      144.39     22.14 o 
   9  13   1      253.08      213.28     24.91 o 
  10  13   1        7.60        3.38     16.73 o 
  11  13   1       85.32       49.74     16.76 o 
  12  13   1      196.63      242.26     46.47 o 
  13  13   1       10.58       34.75     15.55 o 
  -5  14   1        3.26      -14.90     17.22 o 
  -4  14   1       19.59       27.22     20.21 o 
  -3  14   1      196.07      220.52     19.55 o 
  -2  14   1        3.39       -1.94     11.75 o 
  -1  14   1       54.25       48.08     13.41 o 
   0  14   1        2.57       14.43     10.97 o 
   1  14   1      112.10      122.09     14.12 o 
   2  14   1      108.90      108.41     13.49 o 
   3  14   1        0.06       -2.25      9.11 o 
   4  14   1        7.01       18.64     14.22 o 
   5  14   1       30.06       37.70     17.89 o 
   6  14   1       73.17       56.26     19.09 o 
   7  14   1        3.78        5.12     16.08 o 
   8  14   1       10.55       27.69     18.71 o 
   9  14   1      385.75      459.28     35.62 o 
  10  14   1      117.02      178.72     25.87 o 
  11  14   1      171.57      253.26     39.73 o 
  12  14   1       68.62      105.60     18.47 o 
  -3  15   1       74.54       88.30     23.47 o 
  -2  15   1        5.92       -4.92     11.77 o 
  -1  15   1        1.03       -2.71     11.77 o 
   0  15   1       67.10       86.72     14.12 o 
   1  15   1        4.10       -1.71     10.99 o 
   2  15   1       13.68       17.80     11.70 o 
   3  15   1       74.79       62.90     12.40 o 
   4  15   1        0.58        8.20     16.54 o 
   5  15   1       54.00       58.04     19.91 o 
   6  15   1       21.54       38.02     19.40 o 
   7  15   1       18.41        4.52     18.40 o 
   8  15   1        0.46       12.23     17.23 o 
   9  15   1        0.46       11.14     17.54 o 
  10  15   1       87.80       65.88     20.99 o 
  11  15   1        5.13        3.69     16.56 o 
  -2  16   1       43.09       42.70     16.78 o 
  -1  16   1        8.01        8.32     12.66 o 
   0  16   1        0.07        8.33     19.81 o 
   1  16   1       12.11       12.03     11.27 o 
   2  16   1        1.93       -2.73     11.14 o 
   3  16   1      493.55      487.65     36.42 o 
   4  16   1        1.94        8.56     18.65 o 
   5  16   1      119.43       93.74     23.81 o 
   6  16   1        0.07       -7.26     17.34 o 
   7  16   1       13.31        3.70     16.49 o 
   8  16   1       61.51       29.68     19.75 o 
   9  16   1       27.25       61.12     21.25 o 
  10  16   1        9.87       24.15     20.95 o 
   0  17   1       45.02       61.98     24.75 o 
   1  17   1        0.01      -21.75     17.51 o 
   2  17   1      233.76      226.01     28.56 o 
   3  17   1        4.41       -3.50     18.18 o 
   4  17   1      152.77      156.37     25.48 o 
   5  17   1        2.05       -2.99     17.26 o 
   6  17   1      101.35      147.06     25.71 o 
   7  17   1       18.04       11.87     19.11 o 
   8  17   1       45.85       48.09     22.69 o 
   9  17   1        9.61       24.02     21.61 o 
   3  18   1        1.52       -5.27     18.11 o 
   4  18   1        1.09       30.81     20.50 o 
   5  18   1       18.29       20.65     21.07 o 
   6  18   1       10.17       20.91     20.36 o 
   7  18   1       27.66       58.10     22.38 o 
  -7 -17   2       33.64       17.34     20.17 o 
  -6 -17   2        0.01       -0.67     17.63 o 
  -5 -17   2        0.00        5.11     17.06 o 
  -4 -17   2        5.58       18.99     18.87 o 
  -3 -17   2       24.37       81.24     22.82 o 
  -2 -17   2       16.62       31.02     19.17 o 
  -9 -16   2        0.78      -22.54     18.38 o 
  -8 -16   2        6.67       22.08     18.52 o 
  -7 -16   2       28.22       22.50     19.06 o 
  -6 -16   2        6.32        2.28     16.86 o 
  -5 -16   2       43.83       44.63     18.75 o 
  -4 -16   2       49.34        4.07     16.80 o 
  -3 -16   2       44.72       23.24     18.07 o 
  -2 -16   2        0.69        6.49     17.22 o 
  -1 -16   2       55.99       58.57     19.16 o 
   0 -16   2        5.49        8.08     17.63 o 
   1 -16   2       61.40       66.70     20.76 o 
 -11 -15   2       17.71       38.30     21.78 o 
 -10 -15   2        8.13       -2.06     18.01 o 
  -9 -15   2       85.51      114.95     23.66 o 
  -8 -15   2       16.73       13.75     17.03 o 
  -7 -15   2        0.79       -6.62     15.29 o 
  -6 -15   2       32.11       36.46     19.90 o 
  -5 -15   2       30.68       24.21     18.79 o 
  -4 -15   2       17.09       28.82     17.39 o 
  -3 -15   2      208.95      255.37     28.37 o 
  -2 -15   2        1.85        2.72     17.18 o 
  -1 -15   2       13.28       22.84     18.14 o 
   0 -15   2        6.62        3.38     11.11 o 
   1 -15   2        7.35       10.81     11.89 o 
   2 -15   2       18.02        5.16     17.83 o 
 -11 -14   2        2.16       16.14     19.58 o 
 -10 -14   2        0.07        2.63     16.80 o 
  -9 -14   2       10.02       -7.13     17.89 o 
  -8 -14   2       73.80       89.07     22.53 o 
  -7 -14   2      418.59      448.31     34.23 o 
  -6 -14   2       61.10       53.27     18.27 o 
  -5 -14   2      119.10      105.52     20.94 o 
  -4 -14   2       40.65       62.33     18.94 o 
  -3 -14   2        8.32        8.19     16.91 o 
  -2 -14   2        0.17       -2.48     15.62 o 
  -1 -14   2        5.38       -8.75      9.73 o 
   0 -14   2       73.89       60.35     12.82 o 
   1 -14   2       56.25       98.54     26.44 o 
   2 -14   2       16.32       35.42     12.28 o 
   3 -14   2       92.12       63.92     21.84 o 
   4 -14   2        6.42      -17.51     17.80 o 
 -12 -13   2       44.57       58.25     20.82 o 
 -11 -13   2        6.27       29.04     18.25 o 
 -10 -13   2        5.10       13.27     16.70 o 
  -9 -13   2       67.92       76.17     21.64 o 
  -8 -13   2        1.00       12.77     15.71 o 
  -7 -13   2      728.72      771.22     41.13 o 
  -6 -13   2       23.52       54.40     18.09 o 
  -5 -13   2        9.15       18.18     15.66 o 
  -4 -13   2       46.19       15.63     17.17 o 
  -3 -13   2       61.42       98.83     20.06 o 
  -2 -13   2      186.92      232.74     15.52 o 
  -1 -13   2       12.99       20.32      9.70 o 
   0 -13   2      199.72      206.94     16.32 o 
   1 -13   2      191.97      204.00     24.12 o 
   2 -13   2        8.88      -13.28      9.69 o 
   3 -13   2        5.74      -15.95     11.05 o 
   4 -13   2        2.34       -7.23     12.40 o 
   5 -13   2        0.27       -3.35     13.44 o 
 -13 -12   2       16.36       24.61     27.42 o 
 -12 -12   2       11.16       34.33     19.42 o 
 -11 -12   2        3.48      -15.98     14.27 o 
 -10 -12   2       75.81       70.74     15.65 o 
  -9 -12   2      105.65      124.06     21.65 o 
  -8 -12   2       13.86       31.31     17.22 o 
  -7 -12   2      108.86      123.82     20.69 o 
  -6 -12   2      257.79      230.74     24.51 o 
  -5 -12   2        0.09       -4.28     14.38 o 
  -4 -12   2        2.30      -14.67     12.83 o 
  -3 -12   2        0.22       -3.88      8.20 o 
  -2 -12   2      658.37      728.05     23.70 o 
  -1 -12   2        9.60        2.67     10.41 o 
   0 -12   2       42.04       10.20     11.23 o 
   1 -12   2       68.00       52.59     11.64 o 
   2 -12   2       68.08       47.94      9.52 o 
   3 -12   2      353.23      341.78     16.84 o 
   4 -12   2      466.74      459.74     25.63 o 
   5 -12   2       31.04       41.34     21.72 o 
   6 -12   2      201.03      304.30     54.93 o 
 -13 -11   2       21.90       17.45     20.22 o 
 -12 -11   2        0.00      -13.17     13.24 o 
 -11 -11   2       78.16       36.01     25.51 o 
 -10 -11   2        9.78       13.55     16.07 o 
  -9 -11   2      201.10      219.55     19.09 o 
  -8 -11   2        0.97       -5.80     11.70 o 
  -7 -11   2       46.27       34.44     12.47 o 
  -6 -11   2      347.90      325.28     26.45 o 
  -5 -11   2      300.52      242.45     24.66 o 
  -4 -11   2        1.32       -5.57      7.18 o 
  -3 -11   2       95.75      119.15     13.71 o 
  -2 -11   2      289.68      264.79     34.65 o 
  -1 -11   2        4.76       -5.28      7.95 o 
   0 -11   2        3.06       -3.96      8.73 o 
   1 -11   2        6.02        5.73      9.53 o 
   2 -11   2        4.10        8.59      6.48 o 
   3 -11   2       40.74       15.70      8.69 o 
   4 -11   2      137.80      183.20     17.47 o 
   5 -11   2      169.38      152.32     21.91 o 
   6 -11   2      107.75       97.68     15.87 o 
   7 -11   2       20.47       29.72     14.36 o 
 -13 -10   2      112.78       88.00     14.80 o 
 -12 -10   2       83.53       81.22     13.74 o 
 -11 -10   2        0.21      -22.65     23.04 o 
 -10 -10   2        0.29       -9.73     11.05 o 
  -9 -10   2        2.70        4.83     11.64 o 
  -8 -10   2        5.16        1.57     15.95 o 
  -7 -10   2      669.52      711.71     27.19 o 
  -6 -10   2        3.83        7.56     10.96 o 
  -5 -10   2       64.72       62.75     24.65 o 
  -4 -10   2      284.95      202.14     11.96 o 
  -3 -10   2        0.51       -2.30      7.26 o 
  -2 -10   2      135.09      169.72     11.77 o 
  -1 -10   2       21.44       28.09      8.71 o 
   0 -10   2     1032.66     1014.89     26.63 o 
   1 -10   2       26.92       15.91      7.21 o 
   2 -10   2       68.92       74.82     11.77 o 
   3 -10   2       17.53       34.62      8.82 o 
   4 -10   2       29.09       25.28     17.15 o 
   5 -10   2       17.55       18.87     12.14 o 
   6 -10   2        0.28       -0.08     18.93 o 
   7 -10   2       58.08       51.46     15.09 o 
   8 -10   2       30.84       27.66     14.66 o 
 -14  -9   2       11.13       30.62     26.69 o 
 -13  -9   2        7.39       21.21     12.27 o 
 -12  -9   2        6.29       -3.13     10.54 o 
 -11  -9   2       44.83       50.91     11.59 o 
 -10  -9   2       83.76       75.67     14.05 o 
  -9  -9   2      237.79      218.16     17.96 o 
  -8  -9   2       14.97       19.45     12.75 o 
  -7  -9   2        1.21       -6.65     19.38 o 
  -6  -9   2      261.03      241.30     27.93 o 
  -5  -9   2        0.04       -2.91      5.20 o 
  -4  -9   2      549.55      421.88     14.82 o 
  -3  -9   2      274.15      216.74     19.45 o 
  -2  -9   2      142.14      185.59     11.29 o 
  -1  -9   2      332.21      338.37     24.42 o 
   0  -9   2     1093.92     1202.29     28.00 o 
   1  -9   2      348.03      450.67     19.10 o 
   2  -9   2      938.59      995.80     28.31 o 
   3  -9   2      101.35      116.78     10.12 o 
   4  -9   2        1.57        3.84      7.42 o 
   5  -9   2       95.90      141.10     15.71 o 
   6  -9   2        7.45        1.89     11.61 o 
   7  -9   2        3.27       13.25     13.79 o 
   8  -9   2        6.80       27.16     13.74 o 
   9  -9   2       83.74      105.35     17.08 o 
 -14  -8   2       14.61       -0.79     25.82 o 
 -13  -8   2      123.13      113.48     14.08 o 
 -12  -8   2       29.31       25.76     10.95 o 
 -11  -8   2       21.59       11.99     10.09 o 
 -10  -8   2        1.95       -4.04     14.31 o 
  -9  -8   2       40.84       53.35     12.82 o 
  -8  -8   2        9.14       -0.05     11.79 o 
  -7  -8   2        1.35       15.16     11.16 o 
  -6  -8   2      922.37      911.37     63.40 o 
  -5  -8   2       23.96       16.70      5.28 o 
  -4  -8   2     2735.24     2373.15     33.18 o 
  -3  -8   2       95.71       74.37      6.83 o 
  -2  -8   2     2276.79     2628.73     42.73 o 
  -1  -8   2      861.79      815.98     20.97 o 
   0  -8   2       68.51       45.89      8.40 o 
   1  -8   2     1295.28     1617.57     26.89 o 
   2  -8   2       13.56       23.49      6.73 o 
   3  -8   2      598.65      560.78     16.33 o 
   4  -8   2      996.69     1003.17     26.44 o 
   5  -8   2       49.92       58.55     19.23 o 
   6  -8   2        0.03      -14.21     15.06 o 
   7  -8   2      360.55      330.92     31.32 o 
   8  -8   2       66.29       46.12     14.65 o 
   9  -8   2       45.77       70.54     28.74 o 
 -14  -7   2        5.26       20.40     28.13 o 
 -13  -7   2      101.18      116.21     31.70 o 
 -12  -7   2       52.10       76.44     12.33 o 
 -11  -7   2       14.14       16.34      9.49 o 
 -10  -7   2        8.20      -11.98      8.43 o 
  -9  -7   2     1510.13     1514.49     37.07 o 
  -8  -7   2        1.25        1.68      9.59 o 
  -7  -7   2      241.58      366.12     19.03 o 
  -6  -7   2     1624.53     1691.25     37.45 o 
  -5  -7   2       48.25       70.39     10.61 o 
  -4  -7   2      177.98      224.52     13.31 o 
  -3  -7   2     1250.48     1265.25     20.82 o 
  -2  -7   2     3377.29     3967.21     48.89 o 
  -1  -7   2       40.94       47.49      7.21 o 
   0  -7   2       17.43       27.63      5.94 o 
   1  -7   2      550.27      744.43     17.05 o 
   2  -7   2      258.71      220.15     13.13 o 
   3  -7   2      286.42      325.41     37.42 o 
   4  -7   2       10.48       -0.63      7.93 o 
   5  -7   2       56.39       52.87      9.80 o 
   6  -7   2      138.17      115.40     21.81 o 
   7  -7   2      493.07      486.20     35.46 o 
   8  -7   2       86.55       44.78     19.51 o 
   9  -7   2       15.27       11.56     18.21 o 
  10  -7   2      242.17      298.27     34.11 o 
 -14  -6   2       82.88      105.38     32.21 o 
 -13  -6   2        7.21      -11.20     21.89 o 
 -12  -6   2        0.46       -8.09      8.74 o 
 -11  -6   2      147.52      183.62     14.62 o 
 -10  -6   2      668.42      677.80     21.03 o 
  -9  -6   2        0.09        7.39      9.67 o 
  -8  -6   2       62.28       76.78     11.14 o 
  -7  -6   2     1060.72     1307.43     31.72 o 
  -6  -6   2     1617.36     1597.07     34.51 o 
  -5  -6   2       51.14       38.13      8.70 o 
  -4  -6   2     2603.46     2667.03     34.17 o 
  -3  -6   2      919.92      887.00     19.84 o 
  -2  -6   2    11056.24    11345.13    120.73 o 
  -1  -6   2      160.11      175.47      8.44 o 
   0  -6   2     1165.72     1169.02     19.69 o 
   1  -6   2        3.90       15.97      5.52 o 
   2  -6   2      539.87      544.25     22.92 o 
   3  -6   2     1145.70     1109.72     25.60 o 
   4  -6   2        2.50        8.82     11.24 o 
   5  -6   2       83.15       37.50      9.16 o 
   6  -6   2        1.85      -21.50     14.33 o 
   7  -6   2       37.25       48.57     18.30 o 
   8  -6   2      160.53      173.14     26.44 o 
   9  -6   2       47.98       81.74     23.46 o 
  10  -6   2       20.53       30.46     22.12 o 
  11  -6   2        7.12        6.25     22.32 o 
 -14  -5   2       18.97       13.89     26.31 o 
 -13  -5   2      177.28      158.71     30.70 o 
 -12  -5   2      345.71      386.40     32.94 o 
 -11  -5   2      239.96      226.65     13.88 o 
 -10  -5   2      553.40      562.67     19.04 o 
  -9  -5   2       34.09       50.40      9.97 o 
  -8  -5   2      103.87      111.44     11.89 o 
  -7  -5   2     2329.91     2565.98     52.41 o 
  -6  -5   2      542.93      527.72     18.64 o 
  -5  -5   2      952.76      966.96     53.65 o 
  -4  -5   2      626.48      606.51     18.99 o 
  -3  -5   2       12.85        6.81      4.10 o 
  -2  -5   2     3783.99     4150.45     48.22 o 
  -1  -5   2      146.70      118.78      6.79 o 
   0  -5   2     3543.91     3713.47     53.95 o 
   2  -5   2      209.28      210.89     11.02 o 
   3  -5   2       59.52       59.13     10.66 o 
   4  -5   2      128.41      138.25      9.56 o 
   5  -5   2      338.51      452.55     15.87 o 
   6  -5   2        2.29      -18.29     14.15 o 
   7  -5   2      302.18      227.57     26.25 o 
   8  -5   2       20.87        5.91     18.48 o 
   9  -5   2      127.34      141.47     24.06 o 
  10  -5   2       53.81       60.29     21.33 o 
  11  -5   2       22.16        5.21     20.65 o 
 -14  -4   2       59.48       55.14     26.25 o 
 -13  -4   2        0.24      -30.00     20.00 o 
 -12  -4   2      266.49      306.38     33.81 o 
 -11  -4   2        5.90        4.73      7.99 o 
 -10  -4   2     1003.17     1015.42     24.10 o 
  -9  -4   2      509.77      607.72     28.90 o 
  -8  -4   2      290.16      308.53     13.57 o 
  -7  -4   2      179.81      126.96     14.21 o 
  -6  -4   2      275.08      236.38     19.55 o 
  -5  -4   2       70.92       73.24      8.52 o 
  -4  -4   2     1695.45     1680.31     31.56 o 
  -3  -4   2      890.98      845.32     20.07 o 
  -2  -4   2    75640.22    77579.59    798.13 o 
  -1  -4   2     3658.67     3217.83     37.93 o 
   0  -4   2     3910.62     3567.19     42.24 o 
   1  -4   2     1619.86     1608.37     27.26 o 
   2  -4   2       65.64       78.67      7.08 o 
   3  -4   2       47.19       24.13     12.11 o 
   4  -4   2      163.20      159.16     10.12 o 
   5  -4   2       33.39       77.95     16.70 o 
   6  -4   2        2.82       -9.69     14.86 o 
   7  -4   2      189.31      186.97     24.21 o 
   8  -4   2      130.13      119.11     22.96 o 
   9  -4   2        8.90       15.68     18.62 o 
  10  -4   2      268.77      263.54     30.88 o 
  11  -4   2        1.99       -8.42     19.16 o 
  12  -4   2       67.16       82.74     27.12 o 
 -14  -3   2       16.34        5.11     24.97 o 
 -13  -3   2      154.25      186.29     31.27 o 
 -12  -3   2       22.64       30.64     24.26 o 
 -11  -3   2       89.02       59.15     14.39 o 
 -10  -3   2      255.81      257.25     13.63 o 
  -9  -3   2      149.44      144.34     17.19 o 
  -8  -3   2       17.07       25.20      7.13 o 
  -7  -3   2      238.06      183.43      9.95 o 
  -6  -3   2     3105.56     3203.06     51.59 o 
  -5  -3   2     2395.53     2432.42     41.12 o 
  -4  -3   2    10959.00    10306.23    136.36 o 
  -3  -3   2        0.01       -7.90      5.27 o 
  -2  -3   2      469.22      397.34     12.59 o 
  -1  -3   2     2137.20     2169.06     33.98 o 
   0  -3   2     4116.51     3769.10     43.05 o 
   1  -3   2      168.31      132.91      7.46 o 
   2  -3   2      557.51      506.69     12.75 o 
   3  -3   2        7.05       -2.05      4.65 o 
   4  -3   2     1121.39     1195.36     39.36 o 
   5  -3   2       42.37       73.09     14.78 o 
   6  -3   2      331.43      320.94     25.71 o 
   7  -3   2       92.37       98.85     19.20 o 
   8  -3   2       57.98       90.86     21.71 o 
   9  -3   2       51.42       48.23     20.53 o 
  10  -3   2       57.49       56.72     20.14 o 
  11  -3   2      309.89      289.25     31.68 o 
  12  -3   2        0.49       16.99     21.82 o 
 -14  -2   2        3.01      -18.75     23.93 o 
 -13  -2   2       27.67       43.38     25.01 o 
 -12  -2   2        4.43       -2.37     21.99 o 
 -11  -2   2       22.75       14.92     20.17 o 
 -10  -2   2        3.94       10.77      7.86 o 
  -9  -2   2      213.81      216.79     12.00 o 
  -8  -2   2      406.14      400.12     14.06 o 
  -7  -2   2     2064.69     2041.93     31.27 o 
  -6  -2   2      128.20      150.30      8.69 o 
  -5  -2   2       19.53       -4.25      5.56 o 
  -4  -2   2     3887.14     4079.97     59.38 o 
  -3  -2   2      887.69      845.15     18.24 o 
  -2  -2   2     5590.05     5529.98     74.95 o 
  -1  -2   2        3.13       -5.94      3.96 o 
   0  -2   2     7647.64     7443.48    133.73 o 
   1  -2   2     2856.14     3001.79     34.16 o 
   2  -2   2     6409.25     6535.40     84.12 o 
   3  -2   2      330.07      339.70      9.50 o 
   4  -2   2     2610.77     2544.50     61.65 o 
   5  -2   2     1454.54     1391.02     43.69 o 
   6  -2   2        9.77        4.03      4.35 o 
   7  -2   2        4.63      -22.71     15.14 o 
   8  -2   2      242.24      247.23     25.59 o 
   9  -2   2        0.15        2.93     16.03 o 
  10  -2   2      354.50      307.54     32.17 o 
  11  -2   2        7.88       16.70     18.84 o 
  12  -2   2        8.88       -5.18     20.90 o 
 -13  -1   2        0.53       16.63     23.56 o 
 -12  -1   2       73.20       56.01     25.41 o 
 -11  -1   2        4.47        1.76     20.78 o 
 -10  -1   2      185.27      135.95     10.79 o 
  -9  -1   2       54.70       63.76      8.74 o 
  -8  -1   2     1154.18     1088.12     22.11 o 
  -7  -1   2      150.29      148.58      8.84 o 
  -6  -1   2       54.74       73.49      9.34 o 
  -5  -1   2     1293.89     1360.82     21.86 o 
  -4  -1   2       81.95       70.86      6.62 o 
  -3  -1   2        8.68       -1.25      4.46 o 
  -2  -1   2        8.75       50.14      3.50 o 
  -1  -1   2       34.96       36.10      1.82 o 
   0  -1   2      742.99      718.16     10.48 o 
   1  -1   2       99.13       70.89      3.78 o 
   2  -1   2     4323.67     4496.81     49.82 o 
   3  -1   2     7746.96     7682.66    144.83 o 
   4  -1   2      675.01      726.46     28.13 o 
   5  -1   2     1372.76     1568.57     46.55 o 
   6  -1   2      631.84      653.81     21.51 o 
   7  -1   2      524.66      549.28     14.61 o 
   8  -1   2       18.01       23.36     16.67 o 
   9  -1   2       88.70       82.03     20.93 o 
  10  -1   2      479.10      371.31     32.52 o 
  11  -1   2        3.09       -1.27     18.14 o 
  12  -1   2       38.33       55.79     23.72 o 
  13  -1   2       17.82      -13.20     21.40 o 
 -13   0   2       10.61       21.73     22.03 o 
 -12   0   2       88.16      105.79     26.69 o 
 -11   0   2       58.20       87.34     23.42 o 
 -10   0   2      637.84      668.35     41.21 o 
  -9   0   2       25.08       56.16      9.39 o 
  -8   0   2     1407.80     1410.40     25.45 o 
  -7   0   2      706.09      791.05     17.53 o 
  -6   0   2      695.90      651.26     15.15 o 
  -5   0   2      210.09      194.82      9.01 o 
  -4   0   2      712.70      806.32     14.75 o 
  -3   0   2     2516.78     2345.59     35.93 o 
  -2   0   2     5422.62     3809.85     70.49 o 
  -1   0   2      177.61      182.18      5.56 o 
   0   0   2      160.57      157.55      4.88 o 
   1   0   2       54.17       51.78      4.53 o 
   2   0   2     4118.33     3605.42     71.26 o 
   3   0   2      776.47      913.51     28.71 o 
   4   0   2      106.80      121.95     14.30 o 
   5   0   2     1163.83     1433.21     89.37 o 
   6   0   2      312.01      331.28     10.97 o 
   7   0   2      101.01      118.43      9.25 o 
   8   0   2       88.20       89.78     21.35 o 
   9   0   2       13.43       28.63     18.54 o 
  10   0   2       42.41       24.18     18.58 o 
  11   0   2        9.31       16.44     18.60 o 
  12   0   2        1.77      -10.15     18.86 o 
  13   0   2       49.11       73.09     25.41 o 
 -13   1   2      276.45      300.20     23.45 o 
 -12   1   2       17.77       41.82     22.00 o 
 -11   1   2      150.75      138.09     26.76 o 
 -10   1   2       59.81       35.87     21.46 o 
  -9   1   2        0.01       -3.78      9.12 o 
  -8   1   2       37.29       10.08      9.31 o 
  -7   1   2      179.93      187.09      9.85 o 
  -6   1   2     1155.13     1138.83     20.55 o 
  -5   1   2      992.83      898.53     20.91 o 
  -4   1   2     2251.71     2150.63     70.54 o 
  -3   1   2     4475.73     4488.67     49.64 o 
  -2   1   2     1005.22     1045.49     14.75 o 
  -1   1   2      332.30      341.13      8.40 o 
   0   1   2      128.46      141.22      3.38 o 
   1   1   2        0.63        1.18      4.70 o 
   2   1   2     2174.85     2123.99     44.94 o 
   3   1   2    57688.30    58153.59   1254.04 o 
   4   1   2      605.32      460.85     11.00 o 
   5   1   2     2455.56     2837.60     99.83 o 
   6   1   2      152.13      115.77      6.05 o 
   7   1   2     1468.03     1405.32     20.86 o 
   8   1   2       38.90       37.13      5.44 o 
   9   1   2        0.92      -12.82     16.57 o 
  10   1   2      198.49      168.82     26.73 o 
  11   1   2      297.68      293.91     33.04 o 
  12   1   2       30.44        8.58     20.11 o 
  13   1   2        0.43       27.13     23.20 o 
 -13   2   2        7.73      -18.62     14.49 o 
 -12   2   2       42.70       62.30     15.67 o 
 -11   2   2      127.70      142.77     27.11 o 
 -10   2   2       28.80       47.62     21.53 o 
  -9   2   2      249.38      240.99     15.77 o 
  -8   2   2      158.22      148.26     14.35 o 
  -7   2   2      219.96      274.49     15.46 o 
  -6   2   2      782.58      704.19     31.04 o 
  -5   2   2      528.32      550.58     26.61 o 
  -4   2   2      249.59      240.57     17.13 o 
  -3   2   2      547.50      525.28     14.49 o 
  -2   2   2     6242.49     6796.61     88.01 o 
  -1   2   2      116.01      123.26      6.22 o 
   0   2   2    10920.88    10389.81    182.96 o 
   1   2   2     2333.87     2361.11     48.77 o 
   2   2   2     2189.41     2254.92     60.00 o 
   3   2   2    67416.64    66771.21   1050.95 o 
   4   2   2      257.38      220.73     18.84 o 
   5   2   2       23.08       12.63      5.03 o 
   6   2   2      900.08      841.60     14.96 o 
   7   2   2        0.14        7.25      5.22 o 
   8   2   2        0.34       -3.69      9.46 o 
   9   2   2      307.95      261.23     28.50 o 
  10   2   2       16.13        6.33     18.06 o 
  11   2   2        3.43      -19.45     17.40 o 
  12   2   2       10.88       -1.97     21.96 o 
  13   2   2        0.12      -27.25     18.17 o 
  14   2   2        1.00      -16.78     20.30 o 
 -12   3   2       40.47       31.14     13.84 o 
 -11   3   2      278.16      269.01     20.94 o 
 -10   3   2        0.92       -9.41     10.75 o 
  -9   3   2      458.59      468.70     32.95 o 
  -8   3   2      196.64      205.92     14.91 o 
  -7   3   2        4.85      -10.50     13.77 o 
  -6   3   2      176.07      177.13     19.73 o 
  -5   3   2      972.47      985.93     35.13 o 
  -4   3   2       79.67       94.71      8.98 o 
  -3   3   2      465.10      410.29     23.80 o 
  -2   3   2      137.32      157.58      9.16 o 
  -1   3   2      415.55      438.96     10.65 o 
   0   3   2    20728.47    21489.40    272.74 o 
   1   3   2     1939.42     1836.21     39.41 o 
   3   3   2    26947.99    28083.96    333.86 o 
   4   3   2     5564.42     5587.11     74.53 o 
   6   3   2     1242.49     1269.37     20.47 o 
   7   3   2      524.23      452.32     12.38 o 
   8   3   2       14.40       19.89      5.96 o 
   9   3   2      251.59      246.17     11.04 o 
  10   3   2       84.52       86.22     22.33 o 
  11   3   2      207.85      179.43     27.30 o 
  12   3   2       60.77       42.13     22.49 o 
  13   3   2        8.90       52.45     24.05 o 
  14   3   2       79.18      105.79     28.03 o 
 -12   4   2        2.59        5.71     14.10 o 
 -11   4   2       83.45       93.74     16.23 o 
 -10   4   2       29.09       18.52     13.08 o 
  -9   4   2     2243.30     2132.58     50.72 o 
  -8   4   2      145.04      152.75     15.48 o 
  -7   4   2      304.20      301.11     17.87 o 
  -6   4   2      525.68      526.81     33.55 o 
  -5   4   2      872.05      922.39     59.44 o 
  -4   4   2      149.17      187.47     11.26 o 
  -3   4   2      704.70      661.63     43.32 o 
  -2   4   2     1695.03     1729.54     29.07 o 
  -1   4   2      790.31      737.01     15.18 o 
   0   4   2     2184.61     2076.02     46.49 o 
   1   4   2       19.81       34.91      7.24 o 
   2   4   2     7641.36     7452.27    135.67 o 
   3   4   2        3.14       12.89      5.18 o 
   4   4   2     3982.18     3816.02     44.23 o 
   5   4   2        0.47       33.15     11.41 o 
   6   4   2      971.25      901.04     17.53 o 
   7   4   2       13.93        6.41      7.87 o 
   8   4   2       69.55      111.15      8.50 o 
   9   4   2      217.51      238.09     11.31 o 
  10   4   2        0.37       14.55     17.95 o 
  11   4   2      478.73      481.47     36.94 o 
  12   4   2       11.54       -1.38     21.90 o 
  13   4   2       56.47       52.92     24.20 o 
  14   4   2      116.43      183.97     32.24 o 
 -11   5   2      180.48      187.79     20.14 o 
 -10   5   2      103.26      103.46     15.36 o 
  -9   5   2        0.61       -3.85     10.88 o 
  -8   5   2     1512.76     1431.71     37.19 o 
  -7   5   2     1438.57     1491.40     62.86 o 
  -6   5   2       25.73       51.98     10.76 o 
  -5   5   2     1096.71     1120.49     52.98 o 
  -4   5   2     2952.45     2890.04     48.18 o 
  -3   5   2      326.94      323.35     20.84 o 
  -2   5   2      200.58      169.74     25.39 o 
  -1   5   2     2530.66     2550.07     38.49 o 
   0   5   2      161.29      113.71     10.79 o 
   1   5   2     1305.75     1193.20     31.53 o 
   2   5   2     5320.01     5169.73     98.49 o 
   3   5   2      288.36      275.72     11.34 o 
   4   5   2      912.68      865.32     31.50 o 
   5   5   2      795.97      868.46     21.04 o 
   6   5   2       13.03        2.85      6.67 o 
   7   5   2       13.07       12.10      7.69 o 
   8   5   2        0.24       -4.62      6.18 o 
   9   5   2      590.11      539.32     27.22 o 
  10   5   2       18.43        8.36      8.67 o 
  11   5   2      662.13      562.10     41.39 o 
  12   5   2       60.06       45.67     22.52 o 
  13   5   2       49.12       81.73     25.55 o 
  14   5   2        0.50       -5.53     21.75 o 
 -11   6   2       12.74       27.61     14.38 o 
 -10   6   2       26.83       26.12     22.91 o 
  -9   6   2       80.14       91.74     14.90 o 
  -8   6   2        7.55        3.22     10.87 o 
  -7   6   2     1472.79     1343.48     36.03 o 
  -6   6   2      655.33      638.48     36.33 o 
  -5   6   2      108.22      102.33     11.53 o 
  -4   6   2     3259.96     3326.14     54.80 o 
  -3   6   2       22.30       11.88     13.86 o 
  -2   6   2      379.97      340.66     13.27 o 
  -1   6   2      395.92      519.98     14.52 o 
   0   6   2      825.03     1088.86     32.84 o 
   1   6   2      143.77      201.65     14.26 o 
   2   6   2     2979.41     3109.71     65.18 o 
   3   6   2       51.23       56.00      6.96 o 
   4   6   2       29.98       27.89      6.52 o 
   5   6   2      113.29      123.42      8.78 o 
   6   6   2       98.80       98.34     10.05 o 
   7   6   2      461.51      438.42     17.42 o 
   8   6   2      411.12      544.51     19.68 o 
   9   6   2      979.59      966.16     26.57 o 
  10   6   2       29.67       47.80     18.80 o 
  11   6   2       99.38      109.24     26.10 o 
  12   6   2      374.14      296.36     33.29 o 
  13   6   2        1.75       14.00     22.42 o 
  14   6   2        1.89        6.85     24.58 o 
 -10   7   2       62.16       96.15     16.84 o 
  -9   7   2      593.98      623.68     28.31 o 
  -8   7   2      163.06      174.17     17.17 o 
  -7   7   2      149.08      204.01     16.95 o 
  -6   7   2     1808.97     1871.35     91.66 o 
  -5   7   2        2.02       14.88      9.50 o 
  -4   7   2      956.59      958.59     25.81 o 
  -3   7   2       63.96       50.71     10.88 o 
  -2   7   2       97.54       86.24      8.87 o 
  -1   7   2      138.25      177.99      9.94 o 
   0   7   2     6210.15     6577.92    128.62 o 
   1   7   2      618.51      634.08     24.21 o 
   2   7   2     1816.53     1870.74     45.79 o 
   3   7   2       24.83       32.95      7.13 o 
   4   7   2      378.76      412.02     15.04 o 
   5   7   2      410.80      378.77     14.71 o 
   6   7   2      234.06      209.25     17.18 o 
   7   7   2        2.16        2.68      8.20 o 
   8   7   2      343.54      277.67     15.73 o 
   9   7   2      134.42      158.59     13.76 o 
  10   7   2       27.59        2.05     16.81 o 
  11   7   2        2.41       -4.56      9.64 o 
  12   7   2        7.89       14.24     22.98 o 
  13   7   2      230.97      250.75     35.03 o 
  14   7   2      133.10       99.47     28.68 o 
 -10   8   2        2.46       -2.04     17.44 o 
  -9   8   2      127.15      161.36     18.86 o 
  -8   8   2        7.67       13.38     12.41 o 
  -7   8   2      122.97      130.82     15.84 o 
  -6   8   2        0.21      -14.39      9.59 o 
  -5   8   2      349.57      374.59     22.53 o 
  -4   8   2        4.91      -10.41     10.41 o 
  -3   8   2      428.36      437.42     17.60 o 
  -2   8   2       72.75       82.37      9.13 o 
  -1   8   2      630.10      599.78     17.50 o 
   0   8   2      854.16      898.90     32.54 o 
   1   8   2     2674.34     2711.61     62.98 o 
   2   8   2       64.34       87.29     11.25 o 
   3   8   2     5295.14     5154.57     89.87 o 
   4   8   2      226.09      179.91     11.35 o 
   5   8   2     1077.17     1007.96     23.53 o 
   6   8   2      490.37      467.17     24.18 o 
   7   8   2        4.96       -1.30     11.57 o 
   8   8   2       81.03      109.12     12.94 o 
   9   8   2      135.25       78.00     12.52 o 
  10   8   2      403.11      425.78     21.12 o 
  11   8   2      331.46      363.28     21.00 o 
  12   8   2       56.22       51.49     23.79 o 
  13   8   2      135.69      136.26     29.29 o 
  14   8   2       26.02       28.82     25.15 o 
  -9   9   2       49.98       64.68     22.57 o 
  -8   9   2       87.57      120.94     16.50 o 
  -7   9   2      220.09      226.90     18.20 o 
  -6   9   2      131.19      115.45     14.81 o 
  -5   9   2      165.48      148.38     14.58 o 
  -4   9   2      309.70      312.04     17.46 o 
  -3   9   2      338.85      337.24     19.42 o 
  -2   9   2      953.09     1004.68     24.87 o 
  -1   9   2      710.64      716.55     20.22 o 
   0   9   2     2892.45     3094.96     73.70 o 
   1   9   2        8.42       -5.25      9.24 o 
   2   9   2      415.23      422.97     22.17 o 
   3   9   2      906.84      783.63     22.01 o 
   4   9   2        9.26        7.72     11.10 o 
   5   9   2      578.23      773.14     21.17 o 
   6   9   2        8.24        2.93      7.40 o 
   7   9   2       26.30       16.83     13.84 o 
   8   9   2       92.68       94.22     12.30 o 
   9   9   2       24.92       27.21     11.25 o 
  10   9   2      946.79      958.27     30.63 o 
  11   9   2       76.91       82.73     14.19 o 
  12   9   2      380.11      373.68     38.30 o 
  13   9   2        0.03      -28.49     18.99 o 
  14   9   2       51.04       52.68     27.93 o 
  -8  10   2      205.73      257.83     30.74 o 
  -7  10   2      125.76      100.72     21.98 o 
  -6  10   2       35.69       43.90     13.19 o 
  -5  10   2       11.11       19.59     11.15 o 
  -4  10   2       23.14       28.99     10.71 o 
  -3  10   2      304.06      304.14     16.80 o 
  -2  10   2      770.19      958.13     26.33 o 
  -1  10   2       85.96      116.36     10.65 o 
   0  10   2       39.20       93.55     15.24 o 
   1  10   2        7.91        2.40      9.91 o 
   2  10   2        6.34       10.81      8.09 o 
   3  10   2      192.12      210.72     22.57 o 
   4  10   2       21.94       16.80      8.16 o 
   5  10   2        0.07       21.91      8.08 o 
   6  10   2        0.30       -6.51      7.57 o 
   7  10   2        3.29        3.40      8.56 o 
   8  10   2      299.42      251.34     24.07 o 
   9  10   2      252.40      271.97     18.72 o 
  10  10   2      465.72      434.14     21.69 o 
  11  10   2       79.81       89.77     20.34 o 
  12  10   2       63.77       67.33     14.61 o 
  13  10   2       16.88       55.59     25.77 o 
  14  10   2       17.77       13.63     25.26 o 
  -8  11   2        0.01      -21.86     16.01 o 
  -7  11   2        0.03        3.36     17.40 o 
  -6  11   2       46.98       76.73     21.81 o 
  -5  11   2      132.82      113.56     22.38 o 
  -4  11   2        4.77       14.57     10.07 o 
  -3  11   2        2.10      -13.02      8.68 o 
  -2  11   2      157.04      117.57     12.14 o 
  -1  11   2      348.83      422.09     27.48 o 
   0  11   2       98.78      103.78     15.92 o 
   1  11   2       12.07       24.79      9.17 o 
   2  11   2       39.34       26.59      9.86 o 
   3  11   2      232.59      217.45     15.29 o 
   4  11   2        0.90       -5.27      7.82 o 
   5  11   2       31.62       -1.87     10.31 o 
   6  11   2      126.78      146.60     17.26 o 
   7  11   2      248.06      283.29     20.21 o 
   8  11   2       94.77       34.99     15.91 o 
   9  11   2       40.57       23.37     12.41 o 
  10  11   2      947.10     1065.55     33.57 o 
  11  11   2       28.81       31.58     13.86 o 
  12  11   2       47.63       27.66     15.67 o 
  13  11   2      122.51      123.64     29.69 o 
  -7  12   2       42.76       42.44     20.45 o 
  -6  12   2        1.17        1.22     17.65 o 
  -5  12   2       41.97       21.28     16.96 o 
  -4  12   2      207.75      302.07     30.16 o 
  -3  12   2        0.10      -19.45     12.97 o 
  -2  12   2        6.62       -7.35      8.68 o 
  -1  12   2      218.08      174.98     20.47 o 
   0  12   2        1.01       -9.26      9.76 o 
   1  12   2       43.03       54.72     11.14 o 
   2  12   2        4.09       19.94      9.67 o 
   3  12   2       10.44       15.28      9.21 o 
   4  12   2      160.98      147.90     27.01 o 
   5  12   2       39.56       91.95     12.01 o 
   6  12   2       17.48       16.17      9.54 o 
   7  12   2       22.88       32.83     10.02 o 
   8  12   2       38.29       25.14     15.55 o 
   9  12   2        3.60       -0.92     14.86 o 
  10  12   2        5.10        4.93     12.36 o 
  11  12   2        4.69       15.55     13.32 o 
  12  12   2       58.12      110.45     19.06 o 
  13  12   2       10.00       20.63     14.11 o 
  -6  13   2        0.22       -8.85     18.75 o 
  -5  13   2       19.38       13.58     19.20 o 
  -4  13   2        8.10      -17.14     15.90 o 
  -3  13   2      303.30      347.70     30.33 o 
  -2  13   2        3.91      -15.37     10.25 o 
  -1  13   2       40.39       35.42     11.98 o 
   0  13   2       30.24       13.01     12.60 o 
   1  13   2       27.07       33.10     11.54 o 
   2  13   2     1193.09     1122.21     31.20 o 
   3  13   2        0.89       -4.43      9.63 o 
   4  13   2      181.38      197.45     15.31 o 
   5  13   2      201.46      226.47     20.05 o 
   6  13   2       52.33       84.18     16.86 o 
   7  13   2       87.69       67.51     18.26 o 
   8  13   2       40.00       44.05     19.11 o 
   9  13   2       12.33       10.86     16.16 o 
  10  13   2       12.81        5.66     20.88 o 
  11  13   2       83.51       55.61     14.87 o 
  12  13   2      331.81      357.14     23.82 o 
  13  13   2       10.81       17.82     14.76 o 
  -5  14   2        8.33       17.58     20.26 o 
  -4  14   2      117.46       81.17     21.64 o 
  -3  14   2       21.12       33.28     14.15 o 
  -2  14   2       26.37       38.15     13.74 o 
  -1  14   2      230.95      269.43     20.73 o 
   0  14   2       24.89       17.29     11.71 o 
   1  14   2      981.53      843.23     28.79 o 
   2  14   2       12.53       25.20     10.96 o 
   3  14   2      306.45      324.91     33.14 o 
   4  14   2       15.11       23.63     10.50 o 
   5  14   2      184.27      188.52     20.59 o 
   6  14   2       35.40       21.45     17.13 o 
   7  14   2       44.35       64.32     20.29 o 
   8  14   2        3.84        5.75     17.92 o 
   9  14   2      414.52      525.31     36.78 o 
  10  14   2      118.73       85.29     20.79 o 
  11  14   2       64.97       65.44     16.21 o 
  12  14   2      317.62      363.07     25.22 o 
  -4  15   2      178.86      153.14     26.28 o 
  -3  15   2      236.71      267.81     21.59 o 
  -2  15   2       20.92       15.73     13.22 o 
  -1  15   2       12.15       -0.03     22.11 o 
   0  15   2       53.06       39.09     12.96 o 
   1  15   2      129.13      150.87     36.24 o 
   2  15   2      118.85       95.23     14.02 o 
   3  15   2      214.88      169.64     15.76 o 
   4  15   2        2.20        2.20     10.39 o 
   5  15   2        2.48       16.59     17.24 o 
   6  15   2      205.27      204.99     26.33 o 
   7  15   2      150.37      106.64     22.43 o 
   8  15   2      231.45      275.22     30.31 o 
   9  15   2      623.33      608.82     38.37 o 
  10  15   2      104.86       77.32     20.96 o 
  11  15   2       25.13       34.97     15.84 o 
  12  15   2       66.05      110.85     19.44 o 
  -2  16   2      250.63      342.25     23.13 o 
  -1  16   2       28.51       16.24     13.35 o 
   0  16   2        1.76      -15.47     13.79 o 
   1  16   2      132.16      147.51     22.54 o 
   2  16   2       81.35       64.09     13.87 o 
   3  16   2       60.38       68.28     15.28 o 
   4  16   2       10.96       -5.09     16.74 o 
   5  16   2       22.27      -13.26     17.06 o 
   6  16   2      142.38      148.95     25.03 o 
   7  16   2      149.76      122.52     24.47 o 
   8  16   2      192.69      176.94     26.67 o 
   9  16   2       24.53       23.86     20.17 o 
  10  16   2      114.20      115.12     24.25 o 
  11  16   2       10.95        5.50     20.46 o 
  -1  17   2      187.93      227.61     22.60 o 
   0  17   2       10.70        7.45     13.02 o 
   1  17   2        0.09       -2.81     16.17 o 
   2  17   2       81.92       89.13     15.52 o 
   3  17   2       44.59       75.06     24.39 o 
   4  17   2       14.78        6.10     19.38 o 
   5  17   2       16.86       29.67     21.62 o 
   6  17   2        1.98      -19.03     17.57 o 
   7  17   2       55.39       49.95     21.29 o 
   8  17   2        1.38        2.98     19.14 o 
   9  17   2      100.90      107.05     25.06 o 
  10  17   2        8.30       30.56     20.66 o 
   2  18   2       50.39       38.99     21.53 o 
   3  18   2        9.79       24.99     22.26 o 
   4  18   2        8.94       -5.07     18.87 o 
   5  18   2        5.90        9.14     18.75 o 
   6  18   2        0.06        4.51     19.35 o 
   7  18   2      122.42       88.45     25.04 o 
   8  18   2        3.93        5.53     21.16 o 
  -6 -17   3       25.28       24.01     19.78 o 
  -5 -17   3       59.07       10.83     19.25 o 
  -4 -17   3        7.16       32.38     19.99 o 
  -3 -17   3       46.98       56.35     21.95 o 
  -9 -16   3        2.97       -7.37     18.92 o 
  -8 -16   3       16.28       41.68     20.66 o 
  -7 -16   3        0.97       18.19     18.12 o 
  -6 -16   3       13.99        7.04     18.06 o 
  -5 -16   3       14.72       -2.56     16.59 o 
  -4 -16   3       15.61       -0.75     17.41 o 
  -3 -16   3       33.98        9.41     16.75 o 
  -2 -16   3        0.82        8.25     17.57 o 
  -1 -16   3       77.83       96.57     22.61 o 
   0 -16   3       26.36       32.79     18.86 o 
 -10 -15   3      105.19       93.67     24.13 o 
  -9 -15   3        0.13       -8.72     17.28 o 
  -8 -15   3       23.36       61.35     21.76 o 
  -7 -15   3        2.06       -7.84     16.25 o 
  -6 -15   3        0.94        2.58     16.08 o 
  -5 -15   3      132.69       77.65     21.58 o 
  -4 -15   3        5.13        1.63     16.03 o 
  -3 -15   3       44.37       48.93     18.67 o 
  -2 -15   3        0.04      -19.19     13.21 o 
  -1 -15   3        0.11       15.24     15.65 o 
   0 -15   3       13.17       20.58     15.66 o 
   1 -15   3       44.06       58.71     18.60 o 
   2 -15   3       63.99       52.97     20.65 o 
 -11 -14   3       29.57       37.55     20.33 o 
 -10 -14   3      139.08      133.01     25.84 o 
  -9 -14   3       35.88       14.50     18.71 o 
  -8 -14   3        1.93       -5.55     16.63 o 
  -7 -14   3        3.75       15.12     15.93 o 
  -6 -14   3       28.96       13.14     16.77 o 
  -5 -14   3      133.83      126.47     22.05 o 
  -4 -14   3       44.43       85.29     21.18 o 
  -3 -14   3        6.73       11.15     15.73 o 
  -2 -14   3        2.00       18.30     15.83 o 
  -1 -14   3       59.48       64.48     18.95 o 
   0 -14   3        0.07       16.45     15.61 o 
   1 -14   3        0.56       -6.53     10.03 o 
   2 -14   3       33.05       24.98     18.04 o 
   3 -14   3       24.90       -3.31     17.85 o 
 -12 -13   3        1.55        0.54     17.75 o 
 -11 -13   3        1.59        0.80     18.73 o 
 -10 -13   3       18.53       12.68     17.76 o 
  -9 -13   3       63.19       50.40     20.31 o 
  -8 -13   3      132.57      111.54     23.03 o 
  -7 -13   3      106.03      122.73     21.55 o 
  -6 -13   3       96.54      106.89     20.35 o 
  -5 -13   3      710.36      854.47     42.41 o 
  -4 -13   3        7.10        3.69     15.02 o 
  -3 -13   3        8.04        5.74     15.96 o 
  -2 -13   3       11.80       38.64     15.58 o 
  -1 -13   3      203.72      213.80     15.83 o 
   0 -13   3        4.74        3.16      9.97 o 
   1 -13   3       38.29       43.81     11.90 o 
   2 -13   3        0.89        5.05     20.43 o 
   3 -13   3       67.72       68.92     15.67 o 
   4 -13   3       12.35       18.35     14.94 o 
   5 -13   3        2.06       18.04     14.33 o 
 -12 -12   3        0.84      -14.10     14.75 o 
 -11 -12   3        0.30      -21.50     14.33 o 
 -10 -12   3      130.43      114.42     18.09 o 
  -9 -12   3        3.95      -10.88     21.14 o 
  -8 -12   3      106.47       79.88     16.35 o 
  -7 -12   3      152.60      203.16     25.61 o 
  -6 -12   3        3.65        0.00     14.15 o 
  -5 -12   3      779.18      772.41     39.31 o 
  -4 -12   3      358.36      345.32     28.27 o 
  -3 -12   3       46.91       44.23     16.20 o 
  -2 -12   3        1.39       -0.26      8.45 o 
  -1 -12   3      148.53      160.17     22.41 o 
   0 -12   3        7.52       10.89     13.64 o 
   1 -12   3      114.08       83.90     19.60 o 
   2 -12   3      112.44      110.36     20.66 o 
   3 -12   3       32.97       42.54     12.59 o 
   4 -12   3        5.77       -4.29     12.06 o 
   5 -12   3       18.22       -7.57     20.78 o 
   6 -12   3      106.38      131.14     22.62 o 
 -13 -11   3        0.37      -12.18     12.26 o 
 -12 -11   3       88.69       78.87     31.91 o 
 -11 -11   3       95.11       86.16     16.48 o 
 -10 -11   3      159.09      104.47     16.39 o 
  -9 -11   3       92.69      107.30     16.33 o 
  -8 -11   3       88.86       70.70     15.39 o 
  -7 -11   3       57.27       51.83     29.20 o 
  -6 -11   3       61.56       51.64     13.23 o 
  -5 -11   3     4949.93     4585.27    108.22 o 
  -4 -11   3       29.81       33.26     16.56 o 
  -3 -11   3        1.40        5.60     13.60 o 
  -2 -11   3      138.55      120.95     11.63 o 
  -1 -11   3       29.42       17.45      9.07 o 
   0 -11   3        7.81       13.60      9.55 o 
   1 -11   3       24.73       41.10     10.36 o 
   2 -11   3      212.88      219.02     32.52 o 
   3 -11   3     1046.13     1089.06     26.09 o 
   4 -11   3       16.92       25.38     20.50 o 
   5 -11   3        2.64       19.33     12.31 o 
   6 -11   3      199.89      199.09     32.40 o 
   7 -11   3       70.03       90.77     21.29 o 
 -13 -10   3        3.27       -2.94     24.41 o 
 -12 -10   3       66.67       65.36     17.94 o 
 -11 -10   3      134.01      127.20     17.60 o 
 -10 -10   3      530.96      537.55     33.03 o 
  -9 -10   3       40.81       42.61     13.91 o 
  -8 -10   3      278.63      210.14     18.23 o 
  -7 -10   3      481.78      518.24     26.91 o 
  -6 -10   3        0.81      -11.95     10.90 o 
  -5 -10   3      164.18      138.33     15.27 o 
  -4 -10   3       52.98       67.54     12.38 o 
  -3 -10   3      295.57      426.74     31.88 o 
  -2 -10   3      243.39      242.88     19.93 o 
  -1 -10   3       35.56       15.05      8.54 o 
   0 -10   3       43.94        7.14      8.70 o 
   1 -10   3      474.83      466.03     16.50 o 
   2 -10   3       27.07       20.07      8.15 o 
   3 -10   3       40.12       43.37      9.99 o 
   4 -10   3       52.37       70.75     12.97 o 
   5 -10   3       50.14       72.42     14.18 o 
   6 -10   3       90.04      105.07     16.54 o 
   7 -10   3       97.32      111.46     17.25 o 
   8 -10   3       12.94       21.51     14.91 o 
 -13  -9   3       10.50      -12.06     12.12 o 
 -12  -9   3      221.49      236.38     17.34 o 
 -11  -9   3       89.49       64.49     14.71 o 
 -10  -9   3        6.84        7.59     14.39 o 
  -9  -9   3       27.88       23.19     12.55 o 
  -8  -9   3      234.78      261.21     19.13 o 
  -7  -9   3      417.17      411.32     22.36 o 
  -6  -9   3      106.09      112.21     14.27 o 
  -5  -9   3      364.34      427.69     54.51 o 
  -4  -9   3       50.00       42.46     12.86 o 
  -3  -9   3     6970.71     6473.72    107.10 o 
  -2  -9   3      256.81      298.01     14.06 o 
  -1  -9   3       53.23       45.18      8.81 o 
   0  -9   3      399.48      200.27     12.84 o 
   1  -9   3       14.09       28.38      7.29 o 
   2  -9   3      170.54      176.88     11.33 o 
   3  -9   3       16.57       12.93      7.74 o 
   4  -9   3       89.00       88.06     12.80 o 
   5  -9   3      377.34      360.59     21.77 o 
   6  -9   3       22.35       35.18     13.39 o 
   7  -9   3        1.70       11.78     12.47 o 
   8  -9   3       21.53       23.50     13.38 o 
 -13  -8   3       63.92       82.84     13.59 o 
 -12  -8   3       48.09       72.10     12.80 o 
 -11  -8   3       28.29       41.77     12.94 o 
 -10  -8   3        6.07        2.43     10.63 o 
  -9  -8   3      114.03       93.72     16.67 o 
  -8  -8   3      183.49      200.22     18.58 o 
  -7  -8   3        0.10        4.45     10.12 o 
  -6  -8   3       18.58       36.09     18.69 o 
  -5  -8   3       12.05        3.51      9.70 o 
  -4  -8   3      991.52      920.73     17.30 o 
  -3  -8   3    10739.20     9850.59    108.80 o 
  -2  -8   3      806.35      667.01     17.34 o 
  -1  -8   3     1556.97     1485.35     29.72 o 
   0  -8   3     1520.80     1752.23     33.77 o 
   1  -8   3      357.51      355.24     13.40 o 
   2  -8   3       11.15       15.20      7.93 o 
   3  -8   3       41.49       75.23     10.18 o 
   4  -8   3        0.01       21.82     13.65 o 
   5  -8   3      451.94      482.76     34.01 o 
   6  -8   3      642.69      623.58     37.17 o 
   7  -8   3        5.31       34.27     19.36 o 
   8  -8   3       64.65       88.21     23.47 o 
   9  -8   3       15.07       -4.69     19.80 o 
 -14  -7   3       43.85       86.94     32.11 o 
 -13  -7   3        1.47        1.05     10.56 o 
 -12  -7   3        9.74       28.20     10.84 o 
 -11  -7   3      270.86      247.62     15.74 o 
 -10  -7   3       87.24      120.84     14.71 o 
  -9  -7   3        0.43       -7.10      9.92 o 
  -8  -7   3       31.37       25.26     10.85 o 
  -7  -7   3      784.11      811.96     32.43 o 
  -6  -7   3       66.20       35.69     10.07 o 
  -5  -7   3     2044.47     2044.86     41.39 o 
  -4  -7   3     1326.83     1326.07     20.35 o 
  -3  -7   3    18943.98    21545.15    223.21 o 
  -2  -7   3     1168.76     1162.57     20.50 o 
  -1  -7   3       28.44       63.81      7.07 o 
   0  -7   3      134.82      142.64      8.19 o 
   1  -7   3        0.00        2.81      4.82 o 
   2  -7   3      108.70      111.72     10.58 o 
   3  -7   3      150.26      138.32     10.90 o 
   4  -7   3       13.53       47.12      8.83 o 
   5  -7   3      662.87      658.45     36.76 o 
   6  -7   3       28.21       11.65     17.41 o 
   7  -7   3      190.75      209.64     26.00 o 
   8  -7   3       18.96       43.96     20.77 o 
   9  -7   3       38.03       40.47     22.16 o 
  10  -7   3       16.60       19.80     21.69 o 
 -14  -6   3       33.57       30.14     28.33 o 
 -13  -6   3        2.43      -22.71     23.53 o 
 -12  -6   3      400.52      357.74     18.62 o 
 -11  -6   3       84.42       74.96     13.96 o 
 -10  -6   3      342.00      331.13     17.45 o 
  -9  -6   3       80.64      113.59     16.21 o 
  -8  -6   3      322.88      308.09     19.65 o 
  -7  -6   3     1335.31     1243.44     31.51 o 
  -6  -6   3      753.06      842.91     25.13 o 
  -5  -6   3     4208.94     4383.72    103.47 o 
  -4  -6   3        5.28        8.91      8.60 o 
  -3  -6   3      596.14      699.36     13.90 o 
  -2  -6   3      234.54      219.94      8.89 o 
  -1  -6   3     3722.82     3864.77     47.13 o 
   0  -6   3     2029.22     2108.61     36.86 o 
   2  -6   3      297.63      266.82     13.00 o 
   3  -6   3       53.57       33.79      8.42 o 
   4  -6   3       24.54       19.59      7.54 o 
   5  -6   3     1939.76     1992.01     36.68 o 
   6  -6   3       42.83       33.67     17.53 o 
   7  -6   3       40.05        8.36     18.37 o 
   8  -6   3       55.26       38.17     19.62 o 
   9  -6   3       11.76       50.86     20.57 o 
  10  -6   3       21.98       27.19     22.07 o 
 -14  -5   3        0.00      -31.49     20.99 o 
 -13  -5   3      162.77      111.30     30.77 o 
 -12  -5   3       58.47       69.37     11.85 o 
 -11  -5   3        9.46       14.66      9.50 o 
 -10  -5   3       56.96       99.80     15.04 o 
  -9  -5   3       50.51       44.69     14.87 o 
  -8  -5   3      907.32      922.25     44.94 o 
  -7  -5   3      111.57      124.46     12.24 o 
  -6  -5   3      205.05      231.09     14.15 o 
  -5  -5   3       47.86       47.04      8.57 o 
  -4  -5   3      337.70      393.14     16.16 o 
  -3  -5   3     2456.61     2643.66     44.90 o 
  -2  -5   3      357.67      320.45      9.18 o 
  -1  -5   3     2839.31     2860.61     46.00 o 
   0  -5   3      426.69      397.11     12.22 o 
   1  -5   3     1250.78     1158.49    127.67 o 
   2  -5   3      248.24      231.13     11.61 o 
   3  -5   3       29.46       33.20      6.98 o 
   5  -5   3       27.38       15.99      6.55 o 
   6  -5   3       80.84       87.49     18.95 o 
   7  -5   3       12.69        3.76     16.35 o 
   8  -5   3        3.69       14.25     18.67 o 
   9  -5   3       88.41       98.60     24.22 o 
  10  -5   3       42.95       46.51     23.53 o 
  11  -5   3        4.53       -4.99     19.19 o 
 -14  -4   3       30.22       34.30     26.04 o 
 -13  -4   3      339.38      424.64     42.66 o 
 -12  -4   3      118.20       92.46     24.17 o 
 -11  -4   3      181.05      189.61     13.30 o 
 -10  -4   3        1.35       19.46      8.80 o 
  -9  -4   3      478.22      516.09     18.13 o 
  -8  -4   3      117.77      106.14     11.48 o 
  -7  -4   3       30.36       42.46      9.35 o 
  -6  -4   3      166.44      172.50     17.23 o 
  -5  -4   3        1.09        7.55      7.21 o 
  -4  -4   3       76.59       75.52      8.62 o 
  -3  -4   3     1471.33     1619.56     30.78 o 
  -2  -4   3      553.36      524.04     10.09 o 
  -1  -4   3      299.97      245.64     11.84 o 
   0  -4   3      924.62      752.90     14.61 o 
   1  -4   3       53.46       33.76      5.14 o 
   2  -4   3      625.17      618.35     16.18 o 
   3  -4   3      221.15      151.89      9.28 o 
   4  -4   3     1224.48     1439.26     26.48 o 
   5  -4   3     1189.52     1347.72     25.40 o 
   6  -4   3      268.64      254.65     24.43 o 
   7  -4   3      312.23      324.04     28.12 o 
   8  -4   3       31.61       15.09     16.68 o 
   9  -4   3       85.28       54.64     21.15 o 
  10  -4   3        5.19       -4.27     19.34 o 
  11  -4   3        2.14       11.30     19.46 o 
 -14  -3   3       47.78       34.27     26.07 o 
 -13  -3   3       35.52       52.28     26.71 o 
 -12  -3   3      131.23      107.71     26.37 o 
 -11  -3   3       98.12      129.76     11.75 o 
 -10  -3   3       14.59       26.70      8.68 o 
  -9  -3   3      412.50      409.59     15.98 o 
  -8  -3   3       61.99       54.39      8.55 o 
  -7  -3   3       54.89       71.68     15.24 o 
  -6  -3   3     1390.91     1472.12     30.70 o 
  -5  -3   3     2448.84     2457.35     42.43 o 
  -4  -3   3      131.79      109.84      6.37 o 
  -3  -3   3     5770.27     5799.74     81.44 o 
  -2  -3   3      484.61      501.25     19.96 o 
  -1  -3   3     1562.75     1431.00     25.76 o 
   0  -3   3        6.59       -1.93      3.97 o 
   1  -3   3      110.45       54.55      5.05 o 
   2  -3   3      953.14      778.31     16.46 o 
   3  -3   3       24.39       28.45      5.22 o 
   4  -3   3     5005.58     5169.69     94.60 o 
   5  -3   3      424.03      384.65     10.54 o 
   6  -3   3      185.83      170.22     20.67 o 
   7  -3   3      554.91      587.38     33.95 o 
   8  -3   3        3.45      -12.03     15.87 o 
   9  -3   3       88.51       92.78     21.77 o 
  10  -3   3       57.03       67.01     21.49 o 
  11  -3   3       40.42       35.02     20.63 o 
  12  -3   3       22.10       36.83     22.02 o 
 -13  -2   3       86.71       76.48     25.37 o 
 -12  -2   3       27.36       33.77     21.94 o 
 -11  -2   3      104.71      126.33     11.36 o 
 -10  -2   3        2.74        7.62      8.19 o 
  -9  -2   3       16.75       17.07      7.68 o 
  -8  -2   3      240.90      247.55     12.53 o 
  -7  -2   3     1028.58      977.94     20.79 o 
  -6  -2   3     2052.11     1743.18     43.73 o 
  -5  -2   3     1858.97     2058.66     36.97 o 
  -4  -2   3     1444.84     1479.46     33.77 o 
  -3  -2   3      636.37      882.05     13.83 o 
  -2  -2   3        2.07       18.34     20.31 o 
  -1  -2   3        2.33       -1.49      4.43 o 
   0  -2   3      718.25      710.10     12.42 o 
   1  -2   3     2716.49     2665.79     31.64 o 
   2  -2   3      957.34     1266.56     19.04 o 
   3  -2   3      353.76      325.87     11.92 o 
   4  -2   3     4224.52     4214.40     92.14 o 
   5  -2   3      563.56      454.87     25.87 o 
   6  -2   3      409.71      395.67     28.17 o 
   7  -2   3      129.52      127.68     20.49 o 
   8  -2   3       54.38       46.33     17.59 o 
   9  -2   3       28.43       13.50     18.94 o 
  10  -2   3      150.74      102.10     22.82 o 
  11  -2   3        0.86      -10.10     18.30 o 
  12  -2   3        0.13       12.05     20.29 o 
 -13  -1   3       39.17       61.75     15.07 o 
 -12  -1   3       45.92       44.15     13.60 o 
 -11  -1   3       38.56       20.83     22.34 o 
 -10  -1   3      367.39      358.53     16.34 o 
  -9  -1   3       10.91        4.55      7.53 o 
  -8  -1   3      859.74      815.52     19.89 o 
  -7  -1   3        1.25        2.50      6.17 o 
  -6  -1   3        9.92        6.22      5.80 o 
  -5  -1   3      102.50       85.44      8.60 o 
  -4  -1   3        2.60       -1.31      3.66 o 
  -3  -1   3       86.56       91.38      6.78 o 
  -2  -1   3      388.02      421.33     12.05 o 
  -1  -1   3    10999.28    10349.51    107.97 o 
   0  -1   3      888.67      901.42     21.25 o 
   1  -1   3      329.25      324.54      8.79 o 
   2  -1   3    39300.62    41569.46    426.53 o 
   3  -1   3       55.57       54.14     11.12 o 
   5  -1   3        0.01        1.45     12.36 o 
   6  -1   3       13.95       24.93     15.10 o 
   7  -1   3       18.50        9.46     16.09 o 
   8  -1   3       45.21       54.11     19.79 o 
   9  -1   3      178.89      186.69     24.94 o 
  10  -1   3        0.59       -0.14     16.94 o 
  11  -1   3       77.74       91.67     23.30 o 
  12  -1   3       51.22      110.96     26.84 o 
  13  -1   3        1.27        4.00     22.23 o 
 -13   0   3        0.33       11.39     13.05 o 
 -12   0   3      290.36      294.01     21.05 o 
 -11   0   3        0.17        5.76     13.31 o 
 -10   0   3      420.23      375.55     15.79 o 
  -9   0   3      239.61      233.38     12.88 o 
  -8   0   3       82.71       85.12      8.89 o 
  -7   0   3        7.60        9.52      6.41 o 
  -6   0   3      509.91      436.61     13.32 o 
  -5   0   3       80.91       67.05     12.39 o 
  -4   0   3        0.88        1.20      2.29 o 
  -3   0   3       25.40       25.36      4.17 o 
  -2   0   3      108.52       94.47      5.75 o 
  -1   0   3    10601.31    11225.76    138.43 o 
   0   0   3      197.16      197.64      6.95 o 
   1   0   3        9.14       -4.79      3.19 o 
   2   0   3    43820.59    45203.90    809.87 o 
   3   0   3     3192.75     3030.89     65.83 o 
   4   0   3      734.24      821.25     30.01 o 
   5   0   3      265.86      270.62     21.08 o 
   6   0   3        0.19       -8.09     10.87 o 
   7   0   3      182.09      222.47     22.55 o 
   8   0   3       47.46       40.79     19.13 o 
   9   0   3        6.39       -1.49     16.82 o 
  10   0   3      295.25      379.64     34.27 o 
  11   0   3      392.35      431.03     36.18 o 
  12   0   3       71.18       63.81     22.90 o 
  13   0   3      222.45      188.21     30.36 o 
 -13   1   3       68.41       76.82     29.72 o 
 -12   1   3       59.72       91.88     16.44 o 
 -11   1   3       34.68       56.15     13.84 o 
 -10   1   3      558.35      513.26     38.01 o 
  -9   1   3       29.36       27.95     11.45 o 
  -8   1   3      430.00      362.00     16.53 o 
  -7   1   3      431.63      418.70     14.32 o 
  -6   1   3     2206.57     2077.48     26.75 o 
  -5   1   3        3.35        3.66      5.17 o 
  -4   1   3       10.33        3.81      4.51 o 
  -3   1   3     1922.70     2140.83     33.28 o 
  -2   1   3     2229.60     2088.48     46.17 o 
  -1   1   3      105.15       99.32      5.65 o 
   0   1   3       20.01       29.59      2.95 o 
   1   1   3     3540.61     2878.38    258.45 o 
   2   1   3    13339.83    13587.20    240.47 o 
   3   1   3     7751.55     7875.44    147.14 o 
   4   1   3     1359.77     1403.70     22.73 o 
   5   1   3     1181.43     1191.60     20.86 o 
   6   1   3      432.35      500.54     24.98 o 
   7   1   3      304.62      344.87     10.36 o 
   8   1   3      930.95      913.83     41.41 o 
   9   1   3       19.86        9.85     18.66 o 
  10   1   3      319.75      273.95     28.98 o 
  11   1   3        0.79      -20.79     17.24 o 
  12   1   3        1.86        4.45     19.34 o 
  13   1   3       32.91       37.87     24.52 o 
 -13   2   3        0.23       13.37     14.41 o 
 -12   2   3      142.43      126.48     17.44 o 
 -11   2   3        0.73      -11.74     11.62 o 
 -10   2   3       53.50       57.04     13.19 o 
  -9   2   3      491.93      499.53     18.01 o 
  -8   2   3     1638.47     1579.18     43.62 o 
  -7   2   3      707.10      729.86     22.44 o 
  -6   2   3      410.98      398.18     17.23 o 
  -5   2   3     5525.55     5344.19     77.05 o 
  -4   2   3     2429.24     2331.04     38.42 o 
  -3   2   3      113.48      128.40      8.25 o 
  -2   2   3     1147.15     1071.83     19.39 o 
  -1   2   3     8586.00     8452.25    152.23 o 
   0   2   3     2651.81     2476.14     34.16 o 
   1   2   3     6454.99     6344.75     81.26 o 
   2   2   3      151.70      133.95      7.12 o 
   3   2   3      475.33      503.06     21.84 o 
   4   2   3     6037.80     6197.04     81.17 o 
   5   2   3       71.24       47.18      5.71 o 
   6   2   3       90.28       79.43      8.09 o 
   7   2   3      293.12      227.79     10.01 o 
   8   2   3      638.91      588.97     23.54 o 
   9   2   3       22.23       23.01     18.16 o 
  10   2   3      229.07      235.26     27.96 o 
  11   2   3        6.25        3.73     19.73 o 
  12   2   3        2.55       24.10     21.70 o 
  13   2   3        3.62       49.34     22.97 o 
 -12   3   3       16.57       18.69     14.33 o 
 -11   3   3      120.76      127.91     30.42 o 
 -10   3   3      195.58      172.80     17.26 o 
  -9   3   3      238.41      254.06     17.67 o 
  -8   3   3     1558.86     1521.84     50.71 o 
  -7   3   3      849.20      768.14     24.73 o 
  -6   3   3      835.98      803.22     23.59 o 
  -5   3   3     1699.79     1693.87     33.39 o 
  -4   3   3        6.51       -0.19      6.33 o 
  -3   3   3      103.60      115.24     17.84 o 
  -2   3   3     3684.84     3834.23     53.52 o 
  -1   3   3       84.85      108.85      6.46 o 
   0   3   3        0.83       -2.21      5.82 o 
   1   3   3    13281.52    13702.87    357.63 o 
   2   3   3       90.33       57.53      5.73 o 
   3   3   3     2599.35     2713.32     40.90 o 
   4   3   3      613.39      611.10     15.35 o 
   5   3   3        8.70       26.92      5.99 o 
   6   3   3     1098.35     1146.60     23.22 o 
   7   3   3      816.61      790.01     19.36 o 
   8   3   3      362.58      423.26     14.73 o 
   9   3   3      402.35      384.65     32.19 o 
  10   3   3        0.03       13.71     17.94 o 
  11   3   3       85.15       91.33     24.65 o 
  12   3   3       42.96       15.12     20.07 o 
  13   3   3       60.75       70.75     24.74 o 
  14   3   3       72.76       85.13     28.69 o 
 -12   4   3       41.96       45.15     15.69 o 
 -11   4   3        9.96        1.00     12.18 o 
 -10   4   3      572.88      581.46     27.13 o 
  -9   4   3      488.40      533.29     24.59 o 
  -8   4   3      258.20      257.17     26.29 o 
  -7   4   3      352.45      320.68     18.79 o 
  -6   4   3        3.28        3.46      8.60 o 
  -5   4   3      160.73      156.11     11.94 o 
  -4   4   3      565.09      576.56     18.15 o 
  -3   4   3      248.76      249.00     12.10 o 
  -2   4   3      897.74      926.85     18.98 o 
  -1   4   3     5297.92     5586.84     73.63 o 
   0   4   3     9409.93     9169.58    166.90 o 
   1   4   3    15000.65    15209.36    268.06 o 
   2   4   3     2672.33     3037.86     43.06 o 
   3   4   3     4274.61     4124.55     81.80 o 
   4   4   3      902.44      992.12     16.88 o 
   5   4   3       32.50       38.31      7.10 o 
   6   4   3      372.25      405.09     14.82 o 
   7   4   3       70.67       44.38      7.81 o 
   8   4   3        5.09       -9.53      6.57 o 
   9   4   3        0.48        1.30      7.01 o 
  10   4   3       70.76      107.98     23.07 o 
  11   4   3      479.83      445.75     36.47 o 
  12   4   3      511.41      462.39     38.53 o 
  13   4   3      368.19      384.12     37.77 o 
  14   4   3        0.22       11.24     22.60 o 
 -11   5   3       30.58       26.52     18.60 o 
 -10   5   3       74.51      107.21     16.04 o 
  -9   5   3       68.53       73.84     30.84 o 
  -8   5   3      469.72      448.02     22.38 o 
  -7   5   3       11.56       11.10     10.03 o 
  -6   5   3        0.23       -5.35     11.06 o 
  -5   5   3       16.70       -4.77      7.86 o 
  -4   5   3      706.89      698.22     20.24 o 
  -3   5   3      237.19      276.94     18.09 o 
  -2   5   3        0.06       -7.63      5.09 o 
  -1   5   3     2858.94     3215.99     46.00 o 
   0   5   3     9734.01     9670.85    177.15 o 
   1   5   3     7043.98     7016.72    131.42 o 
   2   5   3     7486.38     6839.41    128.30 o 
   3   5   3     2459.21     2394.45     43.92 o 
   4   5   3        0.33        6.05      4.72 o 
   5   5   3       19.24       29.46      7.57 o 
   6   5   3      771.69      734.21     19.63 o 
   7   5   3        0.13       13.18     17.18 o 
   8   5   3      338.70      368.62     16.88 o 
   9   5   3      260.57      244.24     14.63 o 
  10   5   3     1317.04     1180.66     52.76 o 
  11   5   3       61.42       60.46     23.44 o 
  12   5   3       71.33       52.59     22.88 o 
  13   5   3       10.27       -9.08     20.35 o 
  14   5   3        0.47        0.47     22.36 o 
 -11   6   3       16.84       46.20     15.70 o 
 -10   6   3        2.08        9.48     19.60 o 
  -9   6   3        0.08        5.48     11.45 o 
  -8   6   3       91.83       91.71     14.21 o 
  -7   6   3        7.27       -2.81     10.17 o 
  -6   6   3      291.51      254.38     16.16 o 
  -5   6   3     1091.22     1079.01     28.09 o 
  -4   6   3     1078.79     1080.98     25.99 o 
  -3   6   3     1923.41     2226.89     38.87 o 
  -2   6   3     4944.92     4945.37     69.91 o 
  -1   6   3     2382.10     1993.22     32.21 o 
   0   6   3       39.81       12.88      8.22 o 
   1   6   3     1887.30     2015.85     48.69 o 
   2   6   3      381.04      356.35     19.13 o 
   3   6   3     3327.91     3389.90     71.60 o 
   4   6   3       10.45       28.27      5.82 o 
   5   6   3      838.31      805.58     16.49 o 
   6   6   3        1.28       12.51      7.46 o 
   7   6   3      202.63      232.10     13.45 o 
   8   6   3      112.79       59.69      9.74 o 
   9   6   3      832.20      854.75     25.08 o 
  10   6   3      107.75      124.02     18.95 o 
  11   6   3      241.01      240.24     30.54 o 
  12   6   3       33.49       32.10     20.99 o 
  13   6   3       34.37       40.50     23.42 o 
  14   6   3        8.25        6.25     25.15 o 
 -10   7   3        1.89        8.16     12.92 o 
  -9   7   3       53.08       78.64     14.94 o 
  -8   7   3      859.12      859.54     30.54 o 
  -7   7   3      329.18      346.53     20.42 o 
  -6   7   3       11.21        1.37     10.00 o 
  -5   7   3      105.07      133.80     15.24 o 
  -4   7   3      147.03      144.22     12.04 o 
  -3   7   3     1776.29     1755.26     34.02 o 
  -2   7   3      449.44      420.54     14.63 o 
  -1   7   3     2275.26     2148.29     35.52 o 
   0   7   3      170.99      182.48     15.27 o 
   1   7   3     1094.53     1137.80     34.22 o 
   2   7   3      126.65      133.85     13.48 o 
   3   7   3       87.36       85.70     11.82 o 
   4   7   3      588.14      698.35     19.17 o 
   5   7   3      896.40      857.39     17.49 o 
   6   7   3       12.25       19.63      6.61 o 
   7   7   3      395.11      424.64     17.93 o 
   8   7   3       34.80       39.14     10.04 o 
   9   7   3      352.74      382.74     18.94 o 
  10   7   3       18.00       33.01     10.99 o 
  11   7   3        3.52       20.11     19.67 o 
  12   7   3        5.09        6.19     21.16 o 
  13   7   3       56.29       78.78     27.51 o 
  14   7   3       28.10       65.56     26.93 o 
 -10   8   3       20.08       28.66     20.48 o 
  -9   8   3      102.31      102.31     23.00 o 
  -8   8   3        2.83        0.78     16.59 o 
  -7   8   3        2.29       -2.74     10.78 o 
  -6   8   3      342.54      398.33     21.06 o 
  -5   8   3       13.67       11.94      9.87 o 
  -4   8   3        6.67       -5.79     16.36 o 
  -3   8   3        2.05       -2.53      7.43 o 
  -2   8   3     2395.48     2238.36     39.28 o 
  -1   8   3      115.24       99.58      8.23 o 
   0   8   3        1.89        3.43      9.02 o 
   1   8   3       38.81       26.77     10.02 o 
   2   8   3        4.82        8.40      9.46 o 
   3   8   3      101.28      110.88     12.62 o 
   4   8   3      108.24      192.24     11.47 o 
   5   8   3       18.32       25.83      7.34 o 
   6   8   3      662.62      675.28     22.15 o 
   7   8   3      144.31       85.42     11.36 o 
   8   8   3       18.71       26.36     10.15 o 
   9   8   3      860.34      781.46     25.46 o 
  10   8   3       92.13       63.80     12.85 o 
  11   8   3      203.55      179.01     17.95 o 
  12   8   3       41.50       64.82     25.20 o 
  13   8   3       28.91        6.86     21.95 o 
  14   8   3       19.66       50.48     26.14 o 
  -9   9   3      142.09      187.67     28.42 o 
  -8   9   3       18.43       14.52     18.10 o 
  -7   9   3        1.01        7.04     11.28 o 
  -6   9   3      108.77       85.60     13.99 o 
  -5   9   3      789.46      829.97     27.10 o 
  -4   9   3      168.93      148.93     13.67 o 
  -3   9   3       20.31       10.24      8.39 o 
  -2   9   3      280.63      284.91     14.11 o 
  -1   9   3        0.43        2.64      6.09 o 
   0   9   3      690.85      670.36     29.25 o 
   1   9   3        5.40       -7.68      9.42 o 
   2   9   3       63.19       75.62     12.58 o 
   3   9   3      285.27      292.26     20.17 o 
   4   9   3     2809.50     3465.66     55.78 o 
   5   9   3      163.90      197.94     19.85 o 
   6   9   3       25.62       50.08      9.13 o 
   7   9   3      108.80       83.89     11.09 o 
   8   9   3       36.72       16.11     10.61 o 
   9   9   3      290.76      263.89     41.37 o 
  10   9   3       28.18       28.52     11.88 o 
  11   9   3      188.70      251.95     36.28 o 
  12   9   3      230.37      217.90     31.25 o 
  13   9   3       59.05       35.66     24.55 o 
  14   9   3      106.36      112.15     29.64 o 
  -8  10   3       13.13        9.13     17.50 o 
  -7  10   3      308.13      293.50     31.57 o 
  -6  10   3        0.19      -20.90     13.93 o 
  -5  10   3     1941.39     1998.09     67.17 o 
  -4  10   3      724.26      796.18     30.48 o 
  -3  10   3       19.78       18.74      9.20 o 
  -2  10   3       18.21        8.73      9.13 o 
  -1  10   3      231.86      233.18     21.38 o 
   0  10   3        8.05        4.88     11.30 o 
   1  10   3     1046.96     1118.99     38.96 o 
   2  10   3       50.92       54.90     11.97 o 
   3  10   3       64.16       65.17      9.85 o 
   4  10   3       66.76      121.55     11.38 o 
   5  10   3      286.56      330.09     34.65 o 
   6  10   3       49.76       82.47     22.16 o 
   7  10   3        3.91      -12.44     18.36 o 
   8  10   3      181.36      226.78     16.49 o 
   9  10   3      393.55      368.12     20.69 o 
  10  10   3      140.39      151.69     18.87 o 
  11  10   3      884.20      922.90     32.33 o 
  12  10   3      109.55      107.98     27.54 o 
  13  10   3        7.38        2.14     22.60 o 
  14  10   3        0.97      -11.25     23.97 o 
  -8  11   3       55.76       77.78     22.85 o 
  -7  11   3       93.73      107.63     23.61 o 
  -6  11   3      111.87      100.98     22.11 o 
  -5  11   3      875.40      960.67     47.08 o 
  -4  11   3      874.34      918.78     45.17 o 
  -3  11   3      206.91      211.12     23.41 o 
  -2  11   3       25.90       28.07      9.14 o 
  -1  11   3       73.72       66.00     15.32 o 
   0  11   3      582.80      510.03     29.91 o 
   1  11   3        0.20       -7.33     10.92 o 
   2  11   3      111.12      155.00     16.48 o 
   3  11   3      872.37      904.80     37.34 o 
   4  11   3      791.12      849.44     25.42 o 
   5  11   3        2.77       -0.20      8.63 o 
   6  11   3        1.87       -2.75      8.34 o 
   7  11   3      105.45      106.62     12.11 o 
   8  11   3     2074.61     2084.70     35.44 o 
   9  11   3       72.99      111.98     21.78 o 
  10  11   3      127.56      138.26     15.96 o 
  11  11   3      197.36      204.13     18.61 o 
  12  11   3       50.89       81.44     15.21 o 
  13  11   3       10.53      -33.21     22.14 o 
  -7  12   3      114.14      140.55     26.06 o 
  -6  12   3        1.71       -5.56     17.10 o 
  -5  12   3        6.85       12.90     16.74 o 
  -4  12   3      192.34      184.49     24.91 o 
  -3  12   3       46.34       80.24     19.70 o 
  -2  12   3       46.90       78.67     17.71 o 
  -1  12   3        3.19      -17.35     11.56 o 
   0  12   3       96.32      149.87     19.40 o 
   1  12   3      179.99      284.21     23.00 o 
   2  12   3      652.84      645.25     28.44 o 
   3  12   3      283.91      307.25     17.41 o 
   4  12   3      138.74      112.07     12.98 o 
   5  12   3      118.70       90.92     11.97 o 
   6  12   3      421.20      444.67     20.06 o 
   7  12   3      136.86      129.52     13.54 o 
   8  12   3      172.63      157.03     14.29 o 
   9  12   3        2.45       25.08     11.84 o 
  10  12   3       21.92       28.42     13.54 o 
  11  12   3       28.20       32.28     13.48 o 
  12  12   3       21.58       12.98     13.90 o 
  13  12   3      100.82      124.32     29.34 o 
  -6  13   3        7.57       17.70     19.63 o 
  -5  13   3      100.97      103.46     24.36 o 
  -4  13   3      229.71      279.03     30.42 o 
  -3  13   3      246.28      236.64     26.30 o 
  -2  13   3      114.34      150.20     22.78 o 
  -1  13   3        5.29        2.89     14.38 o 
   0  13   3       27.55       -9.88     12.15 o 
   1  13   3      140.61       67.32     12.99 o 
   2  13   3      270.38      364.71     33.85 o 
   3  13   3        0.48       -5.67     21.48 o 
   4  13   3       46.63       76.31     19.57 o 
   5  13   3       51.14       33.89     24.70 o 
   6  13   3      208.24      224.97     20.96 o 
   7  13   3       45.88       40.86     11.51 o 
   8  13   3       20.25       -0.90     15.39 o 
   9  13   3      148.33      104.93     22.79 o 
  10  13   3      115.02      107.05     15.98 o 
  11  13   3        9.73        9.82     13.70 o 
  12  13   3      429.86      531.24     29.41 o 
  13  13   3        6.81        3.46     14.48 o 
  -5  14   3        4.45       15.01     18.74 o 
  -4  14   3      347.61      314.28     31.45 o 
  -3  14   3      137.50      208.75     27.38 o 
  -2  14   3      361.07      349.55     31.38 o 
  -1  14   3       13.87       31.77     17.19 o 
   0  14   3       91.89       75.93     14.45 o 
   1  14   3      204.28      146.24     15.41 o 
   2  14   3      122.88       82.25     19.33 o 
   3  14   3        2.85        7.82     10.70 o 
   4  14   3       10.24       36.21     11.28 o 
   5  14   3      196.66      138.75     18.63 o 
   6  14   3      462.46      505.93     23.21 o 
   7  14   3        3.82       24.96     17.52 o 
   8  14   3      551.69      576.92     36.30 o 
   9  14   3       53.09       93.66     22.13 o 
  10  14   3       51.30       37.36     14.21 o 
  11  14   3       13.05       27.94     13.99 o 
  12  14   3       16.03        5.09     13.67 o 
  -4  15   3      157.80      190.55     29.24 o 
  -3  15   3      303.95      380.61     27.32 o 
  -2  15   3       11.11        1.35     12.95 o 
  -1  15   3      139.04      132.14     18.34 o 
   0  15   3        6.88       -0.13     11.60 o 
   1  15   3       65.65       70.12     13.88 o 
   2  15   3      179.04      129.96     15.13 o 
   3  15   3       63.03       41.15     12.18 o 
   4  15   3       25.77       19.57     11.46 o 
   5  15   3       15.82       23.59     11.27 o 
   6  15   3      439.64      393.45     33.72 o 
   7  15   3       16.37       27.84     18.60 o 
   8  15   3       42.91       30.66     20.44 o 
   9  15   3        1.10       40.84     20.06 o 
  10  15   3       16.75       55.76     15.55 o 
  11  15   3        5.19      -10.87     12.88 o 
  12  15   3       19.75       10.08     24.28 o 
  -2  16   3        2.44      -10.57     13.84 o 
  -1  16   3        6.01       -1.62     11.92 o 
   0  16   3       98.60       87.31     15.89 o 
   1  16   3       61.89       60.64     14.27 o 
   2  16   3        1.11        2.44     11.13 o 
   3  16   3       25.87       24.58     12.32 o 
   4  16   3       69.04       59.01     14.27 o 
   5  16   3       35.81       62.59     22.15 o 
   6  16   3       46.73       52.87     20.72 o 
   7  16   3       22.43       28.31     19.18 o 
   8  16   3       21.37      -22.53     16.61 o 
   9  16   3       33.14       63.64     21.78 o 
  10  16   3        0.94       -8.63     13.49 o 
  11  16   3       14.79       30.83     20.48 o 
  -1  17   3        6.94       14.47     21.12 o 
   0  17   3       14.28       49.47     14.74 o 
   1  17   3       12.99        0.82     13.27 o 
   2  17   3       30.68       19.04     13.31 o 
   3  17   3        4.78       -3.41     11.42 o 
   4  17   3       14.15       19.31     20.33 o 
   5  17   3       91.14       75.96     22.66 o 
   6  17   3        1.87      -17.24     18.52 o 
   7  17   3        9.08       -6.62     18.45 o 
   8  17   3       27.71       32.23     20.84 o 
   9  17   3        0.26       -1.47     18.69 o 
  10  17   3       71.93       97.67     26.04 o 
   2  18   3       32.20       51.06     24.40 o 
   3  18   3        9.01       22.06     21.59 o 
   4  18   3        7.21       10.85     21.76 o 
   5  18   3       84.32       88.14     24.09 o 
   6  18   3       35.49       56.00     22.07 o 
   7  18   3        2.78       14.39     21.30 o 
   8  18   3       40.07       54.83     23.66 o 
  -8 -16   4        0.88       15.01     20.18 o 
  -7 -16   4       27.29       59.92     23.11 o 
  -6 -16   4        7.38       33.53     18.98 o 
  -5 -16   4       93.45       80.98     23.06 o 
  -4 -16   4       15.56        5.65     18.19 o 
  -3 -16   4       80.32       70.00     20.47 o 
  -2 -16   4       16.68        2.89     17.23 o 
  -1 -16   4        0.64       19.30     17.56 o 
  -9 -15   4        1.87        6.08     17.79 o 
  -8 -15   4        0.00        0.87     18.65 o 
  -7 -15   4        6.39       17.76     19.32 o 
  -6 -15   4       23.83       35.35     18.53 o 
  -5 -15   4       82.71       77.05     20.54 o 
  -4 -15   4       14.69       39.45     18.43 o 
  -3 -15   4        1.49       10.34     15.68 o 
  -2 -15   4       23.86       49.52     18.91 o 
  -1 -15   4        2.41        6.82     15.97 o 
   0 -15   4       44.64       64.41     20.39 o 
 -10 -14   4       25.62       16.72     19.69 o 
  -9 -14   4       35.16       53.62     21.43 o 
  -8 -14   4        0.74      -17.67     15.36 o 
  -7 -14   4      104.40      134.14     23.37 o 
  -6 -14   4     1374.98     1403.75     56.87 o 
  -5 -14   4        2.15       29.48     17.19 o 
  -4 -14   4       10.27       43.67     18.18 o 
  -3 -14   4        9.03       17.47     17.54 o 
  -2 -14   4       55.11       69.98     19.01 o 
  -1 -14   4       79.65       65.59     19.01 o 
   0 -14   4       36.70       30.02     16.75 o 
   1 -14   4       44.64      106.08     20.27 o 
   2 -14   4      339.76      335.06     31.56 o 
   3 -14   4        0.02      -24.84     16.56 o 
 -11 -13   4       73.27       70.82     49.70 o 
 -10 -13   4       38.09       26.62     22.44 o 
  -9 -13   4       85.20       90.64     17.50 o 
  -8 -13   4       39.48       41.94     15.47 o 
  -7 -13   4        0.14       12.30     17.48 o 
  -6 -13   4      217.83      310.02     29.04 o 
  -5 -13   4        2.13       29.10     16.49 o 
  -4 -13   4      667.07      626.83     38.19 o 
  -3 -13   4      163.04      172.23     22.43 o 
  -2 -13   4       90.32      134.17     20.71 o 
  -1 -13   4       62.33       63.78     18.44 o 
   0 -13   4       77.74       88.85     12.95 o 
   1 -13   4       26.36       20.92     11.21 o 
   2 -13   4        3.35      -11.64     14.37 o 
   3 -13   4        1.98       18.98     11.97 o 
   4 -13   4       23.55       39.30     14.82 o 
 -12 -12   4       44.55       34.32     17.02 o 
 -11 -12   4       69.50       61.32     16.71 o 
 -10 -12   4       24.38       12.79     14.90 o 
  -9 -12   4       39.76       37.44     14.65 o 
  -8 -12   4       18.49        1.66     12.94 o 
  -7 -12   4        0.28       -5.68     12.74 o 
  -6 -12   4       54.42       16.05     22.01 o 
  -5 -12   4       55.13       66.00     19.33 o 
  -4 -12   4     3368.57     3786.92     96.91 o 
  -3 -12   4      123.34      118.67     20.09 o 
  -2 -12   4       13.37       20.02     14.43 o 
  -1 -12   4      341.88      325.52     17.84 o 
   0 -12   4       72.36       89.87     18.52 o 
   1 -12   4      126.42      135.97     13.79 o 
   2 -12   4       29.30       40.43      9.25 o 
   3 -12   4      212.10      289.58     20.43 o 
   4 -12   4      114.02       98.06     16.08 o 
   5 -12   4       79.24      117.49     17.24 o 
 -12 -11   4        2.09       10.52     14.00 o 
 -11 -11   4       17.21       28.00     14.70 o 
 -10 -11   4       59.34       35.49     15.34 o 
  -9 -11   4       16.51       -1.37     13.63 o 
  -8 -11   4       97.10      112.84     16.05 o 
  -7 -11   4       81.70      101.55     15.85 o 
  -6 -11   4      121.66      139.44     24.76 o 
  -5 -11   4      670.79      666.90     28.61 o 
  -4 -11   4     4697.43     4524.66    107.04 o 
  -3 -11   4      321.33      319.70     26.92 o 
  -2 -11   4      444.98      409.55     17.79 o 
  -1 -11   4       53.51       95.45     11.58 o 
   0 -11   4      457.19      479.11     20.19 o 
   1 -11   4       44.62       41.20     15.04 o 
   2 -11   4        0.85      -11.02      7.34 o 
   3 -11   4      106.08      157.61     26.88 o 
   4 -11   4      147.41      149.15     32.22 o 
   5 -11   4      453.24      461.41     26.00 o 
   6 -11   4        9.23       25.83     14.31 o 
 -13 -10   4       48.20       75.18     14.92 o 
 -12 -10   4       82.73       64.40     15.67 o 
 -11 -10   4       54.31       76.98     15.53 o 
 -10 -10   4       17.19       14.02     12.49 o 
  -9 -10   4       15.58       22.52     13.02 o 
  -8 -10   4      135.79      140.22     16.39 o 
  -7 -10   4       11.25       22.83     11.67 o 
  -6 -10   4      712.43      643.62     27.23 o 
  -5 -10   4      472.23      457.53     23.19 o 
  -4 -10   4      347.96      464.20     23.52 o 
  -3 -10   4        8.79       26.72     11.44 o 
  -2 -10   4      245.90      214.17     13.60 o 
  -1 -10   4      200.92      217.55     13.49 o 
   0 -10   4       30.51       26.77      9.02 o 
   1 -10   4       70.43       68.90      9.40 o 
   2 -10   4      193.15      164.64     11.70 o 
   3 -10   4        3.29        7.24      7.54 o 
   4 -10   4      579.68      621.08     25.78 o 
   5 -10   4       26.65       28.64     12.77 o 
   6 -10   4      236.24      226.35     20.30 o 
   7 -10   4       10.86        6.35     12.96 o 
 -13  -9   4      282.92      297.22     19.35 o 
 -12  -9   4        0.09       11.20     15.72 o 
 -11  -9   4      244.33      245.07     20.56 o 
 -10  -9   4       56.46       63.57     14.34 o 
  -9  -9   4      249.13      272.07     20.22 o 
  -8  -9   4      300.96      281.72     19.25 o 
  -7  -9   4        0.45      -14.62      9.86 o 
  -6  -9   4      202.23      271.19     45.99 o 
  -5  -9   4       17.78       16.57     10.77 o 
  -4  -9   4      267.99      301.54     18.32 o 
  -3  -9   4        7.89        3.66      5.82 o 
  -2  -9   4      397.06      450.91     14.94 o 
  -1  -9   4      359.49      426.95     17.16 o 
   0  -9   4        0.10        0.37      7.40 o 
   1  -9   4       11.54       11.73      6.80 o 
   2  -9   4      100.64      112.04      9.63 o 
   3  -9   4      300.94      378.88     25.76 o 
   4  -9   4     1052.03      969.22     44.59 o 
   5  -9   4       68.32       71.81     21.13 o 
   6  -9   4        7.98        6.36     17.20 o 
   7  -9   4      141.90      130.31     25.70 o 
   8  -9   4       29.76        0.36     19.13 o 
 -13  -8   4       61.52       49.44     13.26 o 
 -12  -8   4        6.32       -8.59     10.59 o 
 -11  -8   4       12.42       37.09     13.55 o 
 -10  -8   4        6.94       11.51     11.81 o 
  -9  -8   4       98.05       83.71     13.57 o 
  -8  -8   4       49.42       63.14     12.53 o 
  -7  -8   4        9.86       18.97     11.66 o 
  -6  -8   4      118.66      139.96     14.11 o 
  -5  -8   4      266.60      289.43     17.52 o 
  -4  -8   4     1685.35     1908.25     41.61 o 
  -3  -8   4     2710.56     2434.95     34.39 o 
  -2  -8   4      837.85      832.19     18.11 o 
  -1  -8   4     1447.20     1166.39     26.88 o 
   0  -8   4      471.13      398.10     33.11 o 
   1  -8   4       50.50       25.13      9.99 o 
   2  -8   4       20.05       23.02      8.91 o 
   3  -8   4      167.80      159.07     16.34 o 
   4  -8   4       55.91       56.12     17.32 o 
   5  -8   4       43.95       28.93     18.04 o 
   6  -8   4       11.33       27.35     17.74 o 
   7  -8   4        0.32       21.92     19.35 o 
   8  -8   4       12.01        6.07     20.37 o 
   9  -8   4        5.32       54.83     23.06 o 
 -13  -7   4       81.45      100.00     13.95 o 
 -12  -7   4       73.07       88.36     13.12 o 
 -11  -7   4        2.46       -4.99     10.51 o 
 -10  -7   4       16.15       22.58     11.34 o 
  -9  -7   4      341.87      330.08     19.72 o 
  -8  -7   4       35.28       45.58     12.13 o 
  -7  -7   4       70.35       34.42     11.08 o 
  -6  -7   4      628.69      500.74     21.76 o 
  -5  -7   4      157.27      118.97     12.42 o 
  -4  -7   4      510.21      768.01     25.17 o 
  -3  -7   4      575.74      645.96     13.68 o 
  -2  -7   4      190.89      189.80      9.25 o 
  -1  -7   4      126.10       75.72      7.10 o 
   0  -7   4      232.37      298.60     14.73 o 
   1  -7   4       48.81       33.56     12.91 o 
   2  -7   4       60.10       77.18      9.54 o 
   3  -7   4      158.25      193.84     12.18 o 
   4  -7   4      561.44      575.28     19.13 o 
   5  -7   4       39.24       44.62     18.94 o 
   6  -7   4      233.64      312.21     28.69 o 
   7  -7   4       54.05       74.29     21.61 o 
   8  -7   4        4.35       37.12     20.75 o 
   9  -7   4        0.58       -1.64     19.38 o 
 -13  -6   4      116.39      121.36     14.46 o 
 -12  -6   4      123.50      139.69     13.93 o 
 -11  -6   4       54.80       65.97     11.58 o 
 -10  -6   4       28.91       21.98     11.30 o 
  -9  -6   4      370.20      359.51     19.83 o 
  -8  -6   4        0.83        5.51      9.15 o 
  -7  -6   4      286.56      235.46     15.59 o 
  -6  -6   4     1023.71     1066.51     29.22 o 
  -5  -6   4       39.91       67.48     10.35 o 
  -4  -6   4     1016.30     1587.09     34.52 o 
  -3  -6   4      398.09      401.12     12.65 o 
  -2  -6   4       10.77       -4.90      4.56 o 
  -1  -6   4      607.66      651.64     19.52 o 
   0  -6   4       31.88       40.27      6.82 o 
   1  -6   4       38.37       14.00      9.70 o 
   2  -6   4        3.75       -3.13      6.53 o 
   3  -6   4     2484.82     2594.45     43.77 o 
   4  -6   4      835.11      908.50     22.56 o 
   5  -6   4       77.83      108.79     20.85 o 
   6  -6   4      749.16      715.55     38.76 o 
   7  -6   4        3.99       -7.08     15.75 o 
   8  -6   4      128.51      118.50     25.27 o 
   9  -6   4       55.45       54.29     22.96 o 
  10  -6   4       13.75       40.22     21.46 o 
 -14  -5   4      101.48       79.28     30.98 o 
 -13  -5   4        8.62      -13.59     24.30 o 
 -12  -5   4        8.27       14.04     16.91 o 
 -11  -5   4        0.23       -7.85     10.89 o 
 -10  -5   4        0.01      -13.04      8.76 o 
  -9  -5   4      204.97      193.52     15.84 o 
  -8  -5   4      761.41      802.01     20.44 o 
  -7  -5   4      772.78      810.11     37.31 o 
  -6  -5   4     1144.05     1202.62     24.27 o 
  -5  -5   4       70.63      102.98     11.06 o 
  -4  -5   4      366.58      618.02     19.95 o 
  -3  -5   4       70.90       66.31      9.24 o 
  -2  -5   4      973.24      908.09     15.69 o 
  -1  -5   4      510.28      469.78     21.42 o 
   0  -5   4     1279.62     1285.63     21.97 o 
   1  -5   4     2257.46     2186.86     30.97 o 
   2  -5   4      376.74      354.39     13.27 o 
   3  -5   4      745.81      795.28     19.87 o 
   4  -5   4      208.57      204.25     11.35 o 
   5  -5   4       18.95       34.15     15.83 o 
   6  -5   4      206.94      203.68     25.52 o 
   7  -5   4       30.60       12.64     16.95 o 
   8  -5   4       17.67       17.19     19.26 o 
   9  -5   4      197.52      116.73     26.12 o 
  10  -5   4       43.49       31.14     21.64 o 
  11  -5   4       83.45       37.12     23.13 o 
 -13  -4   4       87.67       52.27     27.00 o 
 -12  -4   4       83.76       46.66     10.97 o 
 -11  -4   4      115.97      124.11     12.82 o 
 -10  -4   4       61.62       52.13     10.43 o 
  -9  -4   4     1156.90     1113.91     29.97 o 
  -8  -4   4      113.57       88.51      7.71 o 
  -7  -4   4       15.29        3.65      4.87 o 
  -6  -4   4       60.99       43.57      8.81 o 
  -5  -4   4     1126.42     1171.85     18.74 o 
  -4  -4   4     2844.42     3892.25     61.58 o 
  -3  -4   4      113.69      112.16     11.00 o 
  -2  -4   4     6998.32     6814.47     94.94 o 
  -1  -4   4       74.97       50.38      7.27 o 
   0  -4   4     1383.99     1483.76     23.05 o 
   1  -4   4      675.22      699.95     23.75 o 
   2  -4   4      441.13      425.50     13.88 o 
   3  -4   4      972.59     1154.25     22.94 o 
   4  -4   4      713.85      735.13     17.29 o 
   5  -4   4      181.14      220.39      9.95 o 
   6  -4   4      106.55      137.49     21.29 o 
   7  -4   4      160.56      143.81     24.12 o 
   8  -4   4      224.57      177.99     25.09 o 
   9  -4   4        1.46       -6.79     18.26 o 
  10  -4   4       77.01       98.95     23.97 o 
  11  -4   4       43.50       47.91     23.99 o 
 -13  -3   4      180.80      192.85     34.10 o 
 -12  -3   4       32.23       26.85     18.58 o 
 -11  -3   4      129.08      121.84     12.35 o 
 -10  -3   4      190.06      229.41     11.26 o 
  -9  -3   4       72.69       66.78      7.84 o 
  -8  -3   4       33.36       22.28      6.36 o 
  -7  -3   4       25.12       18.24      5.63 o 
  -6  -3   4        2.65        0.86      4.57 o 
  -5  -3   4      317.63      277.48      9.14 o 
  -4  -3   4      380.38      440.24     10.36 o 
  -3  -3   4       79.46       94.02      8.51 o 
  -2  -3   4      402.67      461.00     14.80 o 
  -1  -3   4       28.21       26.49      5.83 o 
   0  -3   4      374.54      370.35     15.61 o 
   1  -3   4       18.31      115.68      7.55 o 
   2  -3   4      337.74      332.13      9.57 o 
   3  -3   4        2.54       36.16     12.54 o 
   4  -3   4      330.64      302.78      9.75 o 
   5  -3   4      101.58      113.27     18.99 o 
   6  -3   4        6.38        9.89     14.82 o 
   7  -3   4        0.01       -9.30     15.35 o 
   8  -3   4       36.71       41.69     18.23 o 
   9  -3   4      119.06      135.98     24.29 o 
  10  -3   4      297.73      299.17     31.44 o 
  11  -3   4       75.34       33.97     22.35 o 
  12  -3   4       48.87       62.65     25.66 o 
 -13  -2   4       13.68      -16.97     21.04 o 
 -12  -2   4       14.16        7.62     22.78 o 
 -11  -2   4      336.26      324.70     13.79 o 
 -10  -2   4      255.91      225.23     11.18 o 
  -9  -2   4      380.76      393.54     13.30 o 
  -8  -2   4       34.17       37.17      8.47 o 
  -7  -2   4      331.98      342.82     24.38 o 
  -6  -2   4        2.04       -3.65      4.83 o 
  -5  -2   4      165.85      160.20      7.79 o 
  -4  -2   4     5063.90     6484.56    146.14 o 
  -3  -2   4      155.61      149.89      5.89 o 
  -2  -2   4      147.07      179.43      6.11 o 
  -1  -2   4     1485.06     1344.58     24.80 o 
   0  -2   4      752.93      662.45     18.97 o 
   1  -2   4     1035.02      665.49     12.44 o 
   2  -2   4     3985.54     4115.32     46.65 o 
   4  -2   4       37.94       34.07     12.49 o 
   5  -2   4      420.05      451.36     26.58 o 
   6  -2   4      359.27      322.80     25.57 o 
   7  -2   4      711.52      662.44     35.61 o 
   8  -2   4       56.23       58.65     18.99 o 
   9  -2   4        7.92        8.42     17.25 o 
  10  -2   4        9.92       -7.12     17.30 o 
  11  -2   4        2.32      -23.41     16.54 o 
  12  -2   4        0.30       24.63     20.86 o 
 -13  -1   4        4.34       41.57     24.48 o 
 -12  -1   4      130.92      180.32     18.04 o 
 -11  -1   4      585.02      557.24     20.26 o 
 -10  -1   4       96.56       89.35     10.99 o 
  -9  -1   4      555.66      523.81     17.96 o 
  -8  -1   4       91.94       89.34      7.59 o 
  -7  -1   4       90.97       95.30     12.96 o 
  -6  -1   4     1856.51     1784.30     27.22 o 
  -5  -1   4      310.89      306.73     10.23 o 
  -4  -1   4        1.71        3.19      4.31 o 
  -3  -1   4      501.19      561.93     11.56 o 
  -2  -1   4      248.17      231.91      7.49 o 
  -1  -1   4       11.51       29.54      3.90 o 
   0  -1   4     1229.88     1223.70     17.89 o 
   1  -1   4        0.06        1.68      3.47 o 
   2  -1   4       27.54       25.44      5.30 o 
   3  -1   4     4995.96     4968.03     54.84 o 
   4  -1   4      237.03      249.06     19.77 o 
   5  -1   4     1235.82     1203.74     41.16 o 
   6  -1   4        1.09        2.74     13.01 o 
   7  -1   4      116.83      115.86     19.66 o 
   8  -1   4        4.76      -14.44     14.67 o 
   9  -1   4        1.13       -1.36     17.85 o 
  10  -1   4       26.53       -3.06     17.69 o 
  11  -1   4        5.44        0.89     19.10 o 
  12  -1   4       42.87       51.54     24.07 o 
 -13   0   4       50.59       63.17     16.09 o 
 -12   0   4       44.19       79.20     17.77 o 
 -11   0   4      211.65      182.36     25.72 o 
 -10   0   4     1010.51     1008.99     21.23 o 
  -9   0   4       79.30      103.76      9.06 o 
  -8   0   4       69.68       70.81     10.29 o 
  -7   0   4      466.82      465.38     12.81 o 
  -6   0   4        1.63       -2.60      3.41 o 
  -5   0   4      302.28      237.53     16.88 o 
  -4   0   4      154.40      128.62      7.00 o 
  -3   0   4     3890.12     4013.38     46.97 o 
  -2   0   4      927.08      838.06     16.40 o 
  -1   0   4        4.49        7.09      3.80 o 
   0   0   4      102.06       95.10     13.94 o 
   1   0   4      243.04      253.82      8.84 o 
   2   0   4      557.85      564.18     10.12 o 
   3   0   4      292.35      256.84      8.19 o 
   4   0   4      257.38      241.63     19.10 o 
   5   0   4     1553.47     1530.13     46.36 o 
   6   0   4       51.76       49.06     15.93 o 
   7   0   4        8.89      -12.91     13.56 o 
   8   0   4      211.11      161.17     22.79 o 
   9   0   4       77.19       67.01     21.36 o 
  10   0   4       34.16       25.58     19.54 o 
  11   0   4       12.78       38.05     21.88 o 
  12   0   4      154.36      194.09     28.95 o 
  13   0   4        1.79      -14.52     20.66 o 
 -13   1   4      129.21      176.02     19.72 o 
 -12   1   4      361.14      335.92     22.74 o 
 -11   1   4      189.16      242.04     19.09 o 
 -10   1   4      309.24      339.54     18.92 o 
  -9   1   4     2627.43     2607.83     35.65 o 
  -8   1   4      480.82      430.82     13.69 o 
  -7   1   4      642.11      583.66     14.41 o 
  -6   1   4      108.16       82.44      6.62 o 
  -5   1   4       10.10       22.04      5.88 o 
  -4   1   4       67.18       76.00      7.18 o 
  -3   1   4     1970.65     1868.29     30.80 o 
  -2   1   4     6437.94     6206.22    125.92 o 
  -1   1   4     4902.17     4837.03     64.13 o 
   0   1   4     3855.74     4012.78     71.78 o 
   1   1   4     3446.66     3480.98     57.57 o 
   2   1   4        5.46       -6.40      7.38 o 
   3   1   4      445.98      498.58     21.67 o 
   4   1   4     1963.42     2036.40     30.70 o 
   5   1   4        2.28        1.62     12.14 o 
   6   1   4       76.45      155.44     18.14 o 
   7   1   4      180.12      175.16     21.02 o 
   8   1   4       91.96      101.26     20.05 o 
   9   1   4      158.20       88.70     21.41 o 
  10   1   4     1397.20     1320.74     55.34 o 
  11   1   4      264.74      245.22     31.30 o 
  12   1   4      277.66      250.14     32.51 o 
  13   1   4        4.18       34.38     22.30 o 
 -12   2   4        2.16       29.85     13.79 o 
 -11   2   4       50.75       59.27     14.55 o 
 -10   2   4      116.68      104.21     15.47 o 
  -9   2   4      873.32      794.02     22.04 o 
  -8   2   4      920.78      881.38     22.28 o 
  -7   2   4       60.81       70.60     12.30 o 
  -6   2   4     1776.48     1597.07     33.42 o 
  -5   2   4        0.26        0.31      5.27 o 
  -4   2   4       11.84        4.92      6.46 o 
  -3   2   4      135.49       86.48      6.20 o 
  -2   2   4     5512.48     5445.01    103.90 o 
  -1   2   4     3459.92     3530.11     69.91 o 
   0   2   4     4778.59     4874.46     92.34 o 
   1   2   4      905.98      968.96     17.64 o 
   2   2   4     2594.93     2570.65     38.40 o 
   3   2   4     3453.59     3429.20     71.94 o 
   4   2   4      348.48      389.01     20.96 o 
   5   2   4        3.69       15.85      7.96 o 
   6   2   4      834.11      898.52     20.96 o 
   7   2   4     2439.58     2172.54     60.22 o 
   8   2   4        6.95       10.43     17.27 o 
   9   2   4      802.67      722.01     39.43 o 
  10   2   4      442.74      349.34     31.23 o 
  11   2   4       37.87       21.15     19.76 o 
  12   2   4       59.81       68.81     23.58 o 
  13   2   4       11.79        8.22     21.62 o 
 -12   3   4       58.15       69.65     18.94 o 
 -11   3   4       45.94       55.37     14.74 o 
 -10   3   4      331.33      354.76     34.59 o 
  -9   3   4       57.96       54.38      9.64 o 
  -8   3   4     1821.10     1714.52     32.10 o 
  -7   3   4      234.65      244.05     15.87 o 
  -6   3   4     1320.20     1247.76     29.77 o 
  -5   3   4      393.43      429.32     16.77 o 
  -4   3   4     1808.90     1871.81     33.66 o 
  -3   3   4    11966.48    12492.35    159.15 o 
  -2   3   4     3495.72     3678.46     64.60 o 
  -1   3   4     1384.06     1342.20     34.46 o 
   0   3   4     3539.74     3630.43     49.54 o 
   1   3   4     1134.77     1158.52     19.48 o 
   2   3   4     1583.88     1636.84     54.41 o 
   3   3   4       10.60       14.73      5.90 o 
   4   3   4     5747.58     5764.17    114.23 o 
   5   3   4     1602.43     1839.98     31.03 o 
   6   3   4     4967.38     5488.71     88.07 o 
   7   3   4      297.22      275.32     15.73 o 
   8   3   4       78.35       94.60      7.87 o 
   9   3   4        2.20        3.61     18.20 o 
  10   3   4       86.70       84.27     23.39 o 
  11   3   4      227.56      205.56     29.52 o 
  12   3   4      191.92      162.39     28.69 o 
  13   3   4        0.15       36.65     22.53 o 
 -12   4   4        6.10       10.39     16.01 o 
 -11   4   4      244.77      275.24     21.75 o 
 -10   4   4       12.18        8.15     12.11 o 
  -9   4   4      428.51      414.62     17.57 o 
  -8   4   4      680.68      685.95     25.73 o 
  -7   4   4       30.34        3.79      9.97 o 
  -6   4   4        0.03        1.18      8.99 o 
  -5   4   4       46.94       46.64      8.98 o 
  -4   4   4      317.92      358.97     14.64 o 
  -3   4   4      853.32      839.51     19.71 o 
  -2   4   4    10576.22    11244.90    291.77 o 
  -1   4   4       25.00       29.05      4.23 o 
   0   4   4     2390.09     2414.07     54.16 o 
   1   4   4     2426.66     2504.65     48.22 o 
   2   4   4       21.82       20.29     10.28 o 
   3   4   4       10.05        4.35      3.29 o 
   4   4   4     2110.27     2092.29     35.79 o 
   5   4   4        0.00        5.18      6.50 o 
   6   4   4     3837.77     3940.35     58.29 o 
   7   4   4      601.62      618.70     17.77 o 
   8   4   4        2.53       -9.22      6.15 o 
   9   4   4      290.67      253.29     26.69 o 
  10   4   4      265.99      330.03     32.16 o 
  11   4   4       88.99      117.69     24.56 o 
  12   4   4      235.28      203.12     31.76 o 
  13   4   4       37.76       54.05     24.62 o 
  14   4   4       49.94       81.70     28.78 o 
 -11   5   4       33.89        7.94     13.28 o 
 -10   5   4       31.87       27.20     20.17 o 
  -9   5   4        5.34        9.91     11.89 o 
  -8   5   4        0.96       12.11     10.92 o 
  -7   5   4        3.44        4.40     10.03 o 
  -6   5   4     1118.27     1198.76     33.85 o 
  -5   5   4      213.48      207.82     13.74 o 
  -4   5   4      204.44      251.41     13.54 o 
  -3   5   4     2617.74     2749.70     51.46 o 
  -2   5   4      448.00      499.63     13.89 o 
  -1   5   4       25.76       31.29      4.34 o 
   0   5   4      418.16      400.47     19.22 o 
   1   5   4     2055.11     2198.34     61.04 o 
   2   5   4      251.70      275.53     10.32 o 
   3   5   4      490.37      581.45     15.49 o 
   4   5   4       13.28       12.94      6.42 o 
   5   5   4      923.52      938.04     17.84 o 
   6   5   4     3678.22     3963.36     59.47 o 
   7   5   4       17.21        5.46      7.22 o 
   8   5   4       75.31       66.53      9.47 o 
   9   5   4       41.79       59.77      9.54 o 
  10   5   4       41.75       29.38     19.69 o 
  11   5   4      148.31       81.53     25.09 o 
  12   5   4        0.56        5.32     20.81 o 
  13   5   4       11.02        3.06     20.67 o 
  14   5   4       13.66       34.03     24.70 o 
 -11   6   4        3.03       -8.82     13.26 o 
 -10   6   4        7.20       16.00     26.42 o 
  -9   6   4       49.80       57.90     13.60 o 
  -8   6   4       25.71        1.89     10.55 o 
  -7   6   4      631.09      647.66     24.98 o 
  -6   6   4      345.12      298.93     17.34 o 
  -5   6   4       62.50       55.65     10.55 o 
  -4   6   4      159.85      191.78     12.15 o 
  -3   6   4     1983.55     2299.39     39.31 o 
  -2   6   4        1.27       -3.99      5.27 o 
  -1   6   4     2338.39     2238.41     34.58 o 
   0   6   4       41.36       53.38     10.44 o 
   1   6   4      417.18      332.13     19.52 o 
   2   6   4     1195.06     1237.34     22.29 o 
   3   6   4      853.20      888.05     19.73 o 
   4   6   4      267.92      165.84     13.16 o 
   5   6   4      391.85      392.03     14.36 o 
   6   6   4      267.07      186.07     25.81 o 
   7   6   4       28.79       38.53      9.07 o 
   8   6   4     1045.97      840.80     41.82 o 
   9   6   4        0.64        2.53      8.84 o 
  10   6   4      434.10      452.05     36.64 o 
  11   6   4      291.68      264.86     32.03 o 
  12   6   4        0.39        8.66     21.62 o 
  13   6   4       25.26       38.39     24.25 o 
  14   6   4       22.25       29.89     26.47 o 
 -10   7   4        0.50       -3.09     17.50 o 
  -9   7   4        3.94       12.83     12.65 o 
  -8   7   4      111.03       76.73     18.62 o 
  -7   7   4       43.06       32.73     11.72 o 
  -6   7   4      818.23      710.70     24.90 o 
  -5   7   4      462.99      441.76     36.99 o 
  -4   7   4        0.19       -4.63      7.35 o 
  -3   7   4      112.90       84.78      9.30 o 
  -2   7   4      346.37      239.54     16.87 o 
  -1   7   4        0.07       -5.56      5.43 o 
   0   7   4      252.11      230.93     17.82 o 
   1   7   4      302.53      283.10     19.92 o 
   2   7   4     1813.66     1707.93     45.41 o 
   3   7   4     1017.80     1093.65     34.28 o 
   4   7   4      448.55      447.99     15.02 o 
   5   7   4      351.93      324.63     12.25 o 
   6   7   4      162.28      237.73     11.17 o 
   7   7   4      392.92      477.75     26.75 o 
   8   7   4     1143.53     1270.62     74.00 o 
   9   7   4       17.64        2.08      9.99 o 
  10   7   4        6.79       -6.05      9.18 o 
  11   7   4       59.02       26.63     22.46 o 
  12   7   4      136.97      133.26     28.29 o 
  13   7   4        2.20      -16.43     19.85 o 
  14   7   4        0.44        7.73     22.49 o 
 -10   8   4      110.48      120.75     25.30 o 
  -9   8   4       11.51       13.68     17.26 o 
  -8   8   4       66.99       99.67     21.82 o 
  -7   8   4      121.78       92.79     23.52 o 
  -6   8   4     2707.53     2705.13     52.86 o 
  -5   8   4     1454.99     1361.45     33.62 o 
  -4   8   4      155.73      203.37     25.33 o 
  -3   8   4       35.34       41.88      8.42 o 
  -2   8   4        5.40       -5.11      7.83 o 
  -1   8   4      582.88      681.26     16.90 o 
   0   8   4      807.45      812.02     31.10 o 
   1   8   4       15.34       27.83     10.02 o 
   2   8   4     6244.82     6436.26    128.12 o 
   3   8   4     1407.25     1751.28     47.13 o 
   4   8   4       29.75       32.01     10.35 o 
   5   8   4        2.56        4.60      4.92 o 
   6   8   4      263.08      220.91     11.04 o 
   7   8   4      896.96      672.39     22.06 o 
   8   8   4        0.57      -10.03      8.92 o 
   9   8   4       73.14       69.95     12.41 o 
  10   8   4        5.05       25.92     10.73 o 
  11   8   4       77.10      118.43     26.68 o 
  12   8   4       73.20       83.92     24.96 o 
  13   8   4        0.03      -21.90     22.09 o 
  14   8   4        9.77        7.28     24.51 o 
  -9   9   4       94.72       87.86     23.11 o 
  -8   9   4      144.49      123.07     24.16 o 
  -7   9   4        1.11      -14.91     15.74 o 
  -6   9   4      264.20      256.27     26.44 o 
  -5   9   4      669.28      681.32     24.39 o 
  -4   9   4     1129.91     1341.45     31.70 o 
  -3   9   4       10.65       -4.22      7.22 o 
  -2   9   4        1.04       -8.44      6.26 o 
  -1   9   4       32.57       11.34     12.31 o 
   0   9   4     3409.01     3475.41     81.33 o 
   1   9   4      976.36      989.07     34.96 o 
   2   9   4     2553.66     2475.95     61.85 o 
   3   9   4     1347.75     1458.86     43.70 o 
   4   9   4      121.00      182.68     17.08 o 
   5   9   4      716.11      781.18     22.89 o 
   6   9   4       17.54       13.13      7.01 o 
   7   9   4       19.14      -10.39      6.93 o 
   8   9   4       78.92       76.30     12.12 o 
   9   9   4       85.65       86.57     13.04 o 
  10   9   4      612.27      580.08     23.96 o 
  11   9   4        0.27       -2.90     10.21 o 
  12   9   4      189.83      161.49     28.39 o 
  13   9   4        0.03       22.38     24.08 o 
  14   9   4        0.19        8.37     23.01 o 
  -8  10   4        0.84       19.05     19.56 o 
  -7  10   4        0.58       -6.81     14.94 o 
  -6  10   4       83.38       71.38     19.59 o 
  -5  10   4      188.12      184.75     23.62 o 
  -4  10   4        1.05        1.91     14.00 o 
  -3  10   4     1278.68     1323.35     30.60 o 
  -2  10   4       46.79       59.89     10.79 o 
  -1  10   4      462.24      447.19     28.61 o 
   0  10   4      198.48      200.65     19.66 o 
   1  10   4      699.16      644.85     29.36 o 
   2  10   4      127.08      134.53     16.10 o 
   3  10   4        0.03        7.88     10.28 o 
   4  10   4       21.15       18.38      8.55 o 
   5  10   4       36.98       70.91     27.69 o 
   6  10   4      191.85      226.30     14.63 o 
   7  10   4      688.78      811.16     20.61 o 
   8  10   4       40.44       42.24     12.22 o 
   9  10   4      149.53      129.44     15.28 o 
  10  10   4      235.18      229.84     17.77 o 
  11  10   4      644.81      643.55     25.95 o 
  12  10   4      250.21      314.23     35.45 o 
  13  10   4       74.68      108.44     29.23 o 
  14  10   4        0.31       -4.82     23.40 o 
  -8  11   4        5.82        8.63     18.71 o 
  -7  11   4       13.89       16.66     18.34 o 
  -6  11   4       21.15       15.07     17.53 o 
  -5  11   4     1428.63     1443.95     57.71 o 
  -4  11   4       31.15       76.88     18.59 o 
  -3  11   4        0.04       13.35     14.02 o 
  -2  11   4      110.62      132.78     19.48 o 
  -1  11   4      251.44      194.96     21.57 o 
   0  11   4       22.70        3.41     11.50 o 
   1  11   4       94.26      125.11     17.07 o 
   2  11   4       22.81       29.82     11.71 o 
   3  11   4      257.47      350.84     24.40 o 
   4  11   4     1799.51     1837.43     38.95 o 
   5  11   4     2793.50     2921.25     52.78 o 
   6  11   4      168.01      182.89     14.13 o 
   7  11   4     2284.32     2407.34     38.03 o 
   8  11   4        0.93        2.87      8.40 o 
   9  11   4      185.48      247.43     17.99 o 
  10  11   4      152.62      188.81     24.15 o 
  11  11   4      122.04      105.91     15.58 o 
  12  11   4       43.42       55.04     23.94 o 
  13  11   4      151.94      141.21     31.69 o 
  -7  12   4       76.33       62.64     22.13 o 
  -6  12   4       40.17       32.11     18.93 o 
  -5  12   4       28.25       28.85     17.32 o 
  -4  12   4      733.31      813.04     44.05 o 
  -3  12   4        0.66        3.71     13.86 o 
  -2  12   4       12.87       15.59     14.93 o 
  -1  12   4      207.09      154.19     19.95 o 
   0  12   4      106.53      171.83     20.72 o 
   1  12   4      345.93      189.82     20.43 o 
   2  12   4      216.56      179.17     18.96 o 
   3  12   4       33.13       36.10     13.04 o 
   4  12   4      371.00      416.44     45.08 o 
   5  12   4      988.19     1069.96     29.78 o 
   6  12   4      134.38       96.95     16.45 o 
   7  12   4        0.18       -1.64     10.14 o 
   8  12   4      155.19      149.59     13.00 o 
   9  12   4       11.99        4.63     15.08 o 
  10  12   4       52.32       50.32     13.97 o 
  11  12   4       13.43        7.95     12.62 o 
  12  12   4       75.58       34.51     14.08 o 
  13  12   4        1.38       37.85     26.21 o 
  -6  13   4       93.15       92.18     23.52 o 
  -5  13   4        1.91      -22.34     14.89 o 
  -4  13   4        8.92        5.07     15.27 o 
  -3  13   4      279.91      264.81     28.07 o 
  -2  13   4       20.24       12.82     15.29 o 
  -1  13   4      100.59       85.15     17.93 o 
   0  13   4       17.66       27.90     15.11 o 
   1  13   4       24.84       33.04     14.80 o 
   2  13   4      130.67      139.89     18.29 o 
   3  13   4      312.73      254.75     17.69 o 
   4  13   4       83.45       68.47     12.50 o 
   5  13   4       81.10      116.78     14.12 o 
   6  13   4      129.49      128.01     21.72 o 
   7  13   4      121.94      122.80     13.64 o 
   8  13   4       82.59      101.23     11.44 o 
   9  13   4      105.70      171.17     31.64 o 
  10  13   4        3.14       19.90     12.71 o 
  11  13   4       21.40       -2.62     13.04 o 
  12  13   4       54.81       75.27     31.21 o 
  13  13   4      129.19      120.41     30.23 o 
  -5  14   4        0.00      -23.67     15.78 o 
  -4  14   4      190.07      172.18     25.90 o 
  -3  14   4       16.58       26.19     18.72 o 
  -2  14   4       32.20       32.74     17.22 o 
  -1  14   4       61.66      108.16     19.67 o 
   0  14   4       37.23       74.57     17.27 o 
   1  14   4      151.20      133.63     19.17 o 
   2  14   4      172.11      102.66     14.80 o 
   3  14   4       23.35        9.19     15.13 o 
   4  14   4      175.39      176.34     15.73 o 
   5  14   4       56.72       45.22     30.69 o 
   6  14   4      166.38      166.73     15.63 o 
   7  14   4        5.27        1.40     10.11 o 
   8  14   4        5.19      -10.53     15.73 o 
   9  14   4      139.38      121.66     16.94 o 
  10  14   4       11.97       15.49     13.45 o 
  11  14   4       97.56      117.54     18.22 o 
  12  14   4      179.66      133.48     18.05 o 
  -4  15   4       33.24       44.35     21.50 o 
  -3  15   4       47.43       39.31     18.77 o 
  -2  15   4      101.22      105.01     21.68 o 
  -1  15   4       14.22      -14.06     13.01 o 
   0  15   4       15.45        2.65     12.08 o 
   1  15   4       54.88       43.05     18.46 o 
   2  15   4        0.02        0.49     11.14 o 
   3  15   4       33.23       22.70     19.64 o 
   4  15   4       60.59       57.29     13.25 o 
   5  15   4      115.74       97.67     16.60 o 
   6  15   4       47.44       52.28     19.03 o 
   7  15   4       36.77       13.80     18.59 o 
   8  15   4        0.31       -0.06     18.27 o 
   9  15   4       72.05       95.65     16.33 o 
  10  15   4      222.95      210.05     19.44 o 
  11  15   4       11.31      -11.76     18.78 o 
  12  15   4       38.36       56.54     17.24 o 
  -2  16   4        5.58       -7.88     13.48 o 
  -1  16   4       67.37       60.46     16.03 o 
   0  16   4       45.68       33.95     13.68 o 
   1  16   4        8.13       -5.45     12.13 o 
   2  16   4        2.22      -12.02     11.80 o 
   3  16   4       32.06       19.46     16.57 o 
   4  16   4       53.75       59.76     13.65 o 
   5  16   4      104.10      105.47     24.41 o 
   6  16   4      484.22      544.04     38.89 o 
   7  16   4       20.97       17.19     19.22 o 
   8  16   4       28.05        9.45     18.68 o 
   9  16   4       28.96       38.57     20.33 o 
  10  16   4        0.85       -5.49     13.14 o 
  11  16   4       10.57        0.73     14.31 o 
  -1  17   4        3.49        0.50     12.41 o 
   0  17   4        5.19        2.07     18.11 o 
   1  17   4       22.73       16.26     13.47 o 
   2  17   4        0.20       -8.18     11.64 o 
   3  17   4      149.26      189.84     18.94 o 
   4  17   4       13.11        8.29     12.24 o 
   5  17   4       33.49       31.95     19.93 o 
   6  17   4       35.81       58.17     23.83 o 
   7  17   4        5.45       18.43     19.83 o 
   8  17   4      113.87      112.05     24.27 o 
   9  17   4        0.01       -0.28     20.62 o 
  10  17   4       16.34       17.14     19.47 o 
   1  18   4       29.91       18.06     14.66 o 
   2  18   4       28.87       41.02     14.54 o 
   3  18   4        6.50        9.07     13.05 o 
   4  18   4       51.32       49.21     23.58 o 
   5  18   4       64.44       70.70     23.14 o 
   6  18   4       50.42       55.71     22.61 o 
   7  18   4        7.79        3.85     22.10 o 
   8  18   4       13.45       -5.10     20.21 o 
  -6 -16   5       14.56       37.98     21.45 o 
  -5 -16   5      376.25      344.77     34.27 o 
  -4 -16   5       11.00       32.61     21.48 o 
  -3 -16   5       20.39        1.35     15.39 o 
  -2 -16   5       38.66       40.63     17.99 o 
  -9 -15   5        0.33        9.45     18.34 o 
  -8 -15   5       23.36       17.14     18.90 o 
  -7 -15   5      322.92      308.24     31.66 o 
  -6 -15   5        1.46      -13.07     16.06 o 
  -5 -15   5      293.24      370.96     33.32 o 
  -4 -15   5       62.69       45.84     18.38 o 
  -3 -15   5        1.42       30.97     18.34 o 
  -2 -15   5       27.37       52.28     19.04 o 
  -1 -15   5       54.56       57.79     19.26 o 
   0 -15   5       49.32       84.39     20.90 o 
 -10 -14   5       95.90       69.11     47.06 o 
  -9 -14   5        7.27       11.67     19.71 o 
  -8 -14   5        9.34       22.72     18.30 o 
  -7 -14   5        8.39       31.46     17.93 o 
  -6 -14   5      129.87       99.30     22.78 o 
  -5 -14   5      427.77      512.98     36.72 o 
  -4 -14   5        7.89       13.91     16.76 o 
  -3 -14   5       44.83       66.71     18.40 o 
  -2 -14   5       10.07       -4.08     15.32 o 
  -1 -14   5      257.03      307.64     28.15 o 
   0 -14   5        0.15        7.58     14.99 o 
 -11 -13   5        0.84       10.71     44.77 o 
 -10 -13   5        0.01       14.97     15.33 o 
  -9 -13   5       19.79        6.18     14.62 o 
  -8 -13   5        6.63       -5.08     19.28 o 
  -7 -13   5      186.35      132.85     18.22 o 
  -6 -13   5       84.68       64.90     19.72 o 
  -5 -13   5        0.02       12.75     15.87 o 
  -4 -13   5       11.61       38.33     16.69 o 
  -3 -13   5       34.26       38.68     17.69 o 
  -2 -13   5      107.54       98.67     19.03 o 
  -1 -13   5       45.77       40.30     16.40 o 
   0 -13   5        4.02       10.55     14.32 o 
   1 -13   5        3.67        2.87     13.45 o 
   2 -13   5        7.49       10.51     16.37 o 
   3 -13   5       41.56       29.03     17.00 o 
   4 -13   5       11.77       31.23     32.45 o 
 -11 -12   5        0.03      -14.07     13.97 o 
 -10 -12   5      134.10       76.16     16.83 o 
  -9 -12   5       18.42       18.51     14.15 o 
  -8 -12   5        0.37        0.20     13.49 o 
  -7 -12   5        1.53        5.16     13.07 o 
  -6 -12   5      121.70      153.36     18.06 o 
  -5 -12   5      805.97      733.98     30.50 o 
  -4 -12   5       89.08       66.35     18.17 o 
  -3 -12   5      207.14      205.54     22.72 o 
  -2 -12   5       58.66       52.72     15.70 o 
  -1 -12   5       28.27       48.18     16.57 o 
   0 -12   5        0.01       -4.60      9.13 o 
   1 -12   5        8.08        6.65     12.34 o 
   2 -12   5       50.15       29.77     12.36 o 
   3 -12   5      135.66      147.15     17.60 o 
   4 -12   5        0.72        7.69     12.76 o 
   5 -12   5        4.31        9.66     14.13 o 
 -12 -11   5       24.43        9.14     14.90 o 
 -11 -11   5       18.70        6.46     14.67 o 
 -10 -11   5       29.65       25.69     14.25 o 
  -9 -11   5        0.44       -7.90     12.53 o 
  -8 -11   5       12.52        2.39     13.31 o 
  -7 -11   5      282.90      247.12     20.16 o 
  -6 -11   5      261.33      244.10     25.35 o 
  -5 -11   5     1159.40     1235.67     39.74 o 
  -4 -11   5     2254.49     2273.45     51.34 o 
  -3 -11   5      103.53      147.97     21.27 o 
  -2 -11   5     1549.16     1595.31     54.10 o 
  -1 -11   5      220.52      232.41     14.98 o 
   0 -11   5       13.85       20.49      9.32 o 
   1 -11   5       46.37       71.60     11.05 o 
   2 -11   5       67.63      102.89     11.03 o 
   3 -11   5       23.92       32.85     17.28 o 
   4 -11   5        1.05        6.64     12.32 o 
   5 -11   5        7.01       25.92     14.27 o 
   6 -11   5        0.48       10.19     16.57 o 
 -12 -10   5        0.02       -1.06     16.40 o 
 -11 -10   5        1.79      -16.60     12.42 o 
 -10 -10   5       78.32       77.92     15.79 o 
  -9 -10   5       12.83        4.53     16.78 o 
  -8 -10   5       44.25       39.31     13.81 o 
  -7 -10   5      420.76      384.65     22.94 o 
  -6 -10   5      151.56      180.92     42.25 o 
  -5 -10   5       60.14       85.45     14.90 o 
  -4 -10   5        5.71       11.25     10.93 o 
  -3 -10   5      407.23      425.30     22.76 o 
  -2 -10   5     2868.79     2605.22     69.97 o 
  -1 -10   5       41.88       17.67     13.27 o 
   0 -10   5        0.82        5.31      8.69 o 
   1 -10   5        0.04        9.84      6.31 o 
   2 -10   5        7.46        8.26      7.39 o 
   3 -10   5       39.36       40.02     22.00 o 
   4 -10   5        9.76       -2.28     11.26 o 
   5 -10   5       25.01       13.06     12.16 o 
   6 -10   5       43.03       44.82     14.33 o 
   7 -10   5       24.70        5.68     13.50 o 
 -13  -9   5       14.81        7.53     14.70 o 
 -12  -9   5        0.65        3.05     13.51 o 
 -11  -9   5        9.53       17.18     13.13 o 
 -10  -9   5      125.18      109.53     15.77 o 
  -9  -9   5        5.35        7.76     12.48 o 
  -8  -9   5        4.22      -11.24     10.38 o 
  -7  -9   5       35.81       31.38     19.13 o 
  -6  -9   5       34.01       37.41     11.81 o 
  -5  -9   5      219.28      132.73     16.30 o 
  -4  -9   5      167.14      151.75     14.62 o 
  -3  -9   5      163.73      137.74     14.18 o 
  -2  -9   5       90.73       49.94      7.70 o 
  -1  -9   5      417.75      368.47     16.22 o 
   0  -9   5      305.29      279.11     15.26 o 
   1  -9   5      194.80      187.91     14.61 o 
   2  -9   5      187.69      185.35     14.22 o 
   3  -9   5       50.66       74.56     10.88 o 
   4  -9   5        0.25       -9.34     13.53 o 
   5  -9   5      133.10      132.49     23.57 o 
   6  -9   5       36.74       51.12     21.26 o 
   7  -9   5       72.23       67.00     21.85 o 
   8  -9   5        1.47       41.67     21.70 o 
 -13  -8   5       30.76        6.49     12.16 o 
 -12  -8   5       17.59       36.86     16.46 o 
 -11  -8   5       74.38       64.21     14.70 o 
 -10  -8   5       15.51       24.97     12.85 o 
  -9  -8   5       81.76       87.72     14.06 o 
  -8  -8   5       60.43       70.85     14.00 o 
  -7  -8   5      436.80      401.92     22.30 o 
  -6  -8   5       60.54       46.68     13.32 o 
  -5  -8   5       50.56       -3.85      9.79 o 
  -4  -8   5       98.98      113.80     13.44 o 
  -3  -8   5      489.56      517.29     19.55 o 
  -2  -8   5     1089.14      893.33     19.48 o 
  -1  -8   5      882.79      985.55     35.60 o 
   0  -8   5        9.15       29.64     11.88 o 
   1  -8   5       78.50      117.82     19.67 o 
   2  -8   5        0.28       -0.78      8.15 o 
   3  -8   5       74.80       70.54     10.03 o 
   4  -8   5        0.32        4.71     16.22 o 
   5  -8   5       34.89       38.67     18.78 o 
   6  -8   5        6.59        9.44     17.44 o 
   7  -8   5       59.78       83.61     23.45 o 
   8  -8   5       58.82       88.99     24.90 o 
 -13  -7   5      100.83      112.99     15.23 o 
 -12  -7   5       16.04       17.34     11.47 o 
 -11  -7   5        2.93       10.35     12.23 o 
 -10  -7   5      291.46      275.78     26.36 o 
  -9  -7   5       25.22       28.96     11.55 o 
  -8  -7   5      159.43      183.83     16.42 o 
  -7  -7   5      257.23      295.78     18.48 o 
  -6  -7   5      455.28      533.75     22.49 o 
  -5  -7   5      123.88       35.05     10.71 o 
  -4  -7   5        2.75      -12.95      8.63 o 
  -3  -7   5     3110.93     3024.44     44.08 o 
  -2  -7   5        0.80       -1.02      5.15 o 
  -1  -7   5     1200.74     1182.02     30.99 o 
   0  -7   5      798.39      502.16     15.92 o 
   1  -7   5      222.22      235.68     22.32 o 
   2  -7   5      702.21      815.14     23.43 o 
   3  -7   5        5.42       21.20      7.84 o 
   4  -7   5      136.08      113.86     19.90 o 
   5  -7   5      179.04      138.67     23.81 o 
   6  -7   5      247.14      225.53     26.57 o 
   7  -7   5       13.46        8.88     19.43 o 
   8  -7   5        8.03       -1.72     18.92 o 
   9  -7   5        2.04       14.21     20.71 o 
 -13  -6   5       45.19       25.73     12.45 o 
 -12  -6   5      312.03      297.11     17.95 o 
 -11  -6   5       52.36       50.38     11.62 o 
 -10  -6   5      275.15      272.71     19.22 o 
  -9  -6   5       20.18       46.52     11.61 o 
  -8  -6   5       15.90       20.72     12.46 o 
  -7  -6   5       11.99        7.58      9.83 o 
  -6  -6   5      133.92      128.53     12.80 o 
  -5  -6   5      324.57      430.40     19.79 o 
  -4  -6   5       11.92        1.76      8.48 o 
  -3  -6   5      315.80      307.51      8.14 o 
  -2  -6   5       32.61       37.84     10.16 o 
  -1  -6   5     1103.47     1083.25     26.25 o 
   0  -6   5      637.92      458.67     14.60 o 
   1  -6   5      141.52      157.77      9.42 o 
   2  -6   5      615.01      559.21     17.92 o 
   3  -6   5      434.65      471.83     16.76 o 
   4  -6   5       16.59        2.40      7.16 o 
   5  -6   5      112.10       78.01     19.20 o 
   6  -6   5        1.94      -10.37     16.06 o 
   7  -6   5        1.53        2.86     17.11 o 
   8  -6   5       76.61       80.03     22.24 o 
   9  -6   5       77.11       45.68     22.87 o 
  10  -6   5       25.20       17.96     20.58 o 
 -13  -5   5        5.53       24.62     11.38 o 
 -12  -5   5      196.36      224.21     18.87 o 
 -11  -5   5       13.61       18.37     10.20 o 
 -10  -5   5       64.62       90.55     15.09 o 
  -9  -5   5        1.74      -15.03     11.51 o 
  -8  -5   5        9.91        2.83     11.10 o 
  -7  -5   5        1.02      -10.31      8.66 o 
  -6  -5   5      188.87      164.45     14.17 o 
  -5  -5   5     3461.13     4049.25     66.60 o 
  -4  -5   5        6.19       19.16      8.30 o 
  -3  -5   5      627.09      516.91     19.90 o 
  -2  -5   5      140.83      181.53     11.52 o 
  -1  -5   5      548.15      551.55     18.04 o 
   0  -5   5     1885.61     1930.21     29.26 o 
   1  -5   5     1151.21     1239.78     21.84 o 
   3  -5   5       17.57       12.86      6.32 o 
   4  -5   5        0.97        3.14      6.79 o 
   5  -5   5       72.02      105.94     19.13 o 
   6  -5   5      122.29      111.91     22.34 o 
   7  -5   5       87.89      105.03     22.00 o 
   8  -5   5        2.58       -6.39     17.22 o 
   9  -5   5       53.43       83.85     23.18 o 
  10  -5   5       43.04       90.51     25.73 o 
 -13  -4   5       10.14       -6.77     24.31 o 
 -12  -4   5      449.66      399.80     19.42 o 
 -11  -4   5       48.87       63.11     11.31 o 
 -10  -4   5      165.08      220.09     14.63 o 
  -9  -4   5        9.53        7.69     10.32 o 
  -8  -4   5        8.55       10.31      6.04 o 
  -7  -4   5      829.21      842.35     17.38 o 
  -6  -4   5        1.21       -1.27      3.76 o 
  -5  -4   5       68.58       89.64     13.34 o 
  -4  -4   5       50.78       47.07      9.00 o 
  -3  -4   5     1832.23     2016.43     38.01 o 
  -2  -4   5      199.39      217.48     12.39 o 
  -1  -4   5       47.53       50.53      8.15 o 
   0  -4   5      575.75      543.79     13.78 o 
   1  -4   5        0.05        9.12      4.99 o 
   3  -4   5      250.73      297.41     16.55 o 
   4  -4   5        0.00        1.07      5.05 o 
   5  -4   5      572.23      528.40     31.72 o 
   6  -4   5        0.08      -20.65     15.73 o 
   7  -4   5       65.95       92.77     20.89 o 
   8  -4   5        0.01       -0.86     16.71 o 
   9  -4   5       56.25       70.50     21.61 o 
  10  -4   5       49.20       57.76     22.20 o 
  11  -4   5       89.18       75.92     24.91 o 
 -13  -3   5       45.00       35.76     26.21 o 
 -12  -3   5       42.82       47.54     11.45 o 
 -11  -3   5      594.91      641.74     21.87 o 
 -10  -3   5       51.89       83.41     16.20 o 
  -9  -3   5        6.02       -4.21      6.26 o 
  -8  -3   5       30.70       16.54      6.04 o 
  -7  -3   5       22.56       17.50      6.35 o 
  -6  -3   5     1185.61     1206.61     20.87 o 
  -5  -3   5      464.61      581.54     21.44 o 
  -4  -3   5      927.33      859.59     14.48 o 
  -3  -3   5      289.35      208.13     12.41 o 
  -2  -3   5      469.94      539.54     17.15 o 
  -1  -3   5     1621.64     1629.83     34.93 o 
   0  -3   5       54.06       60.92      6.26 o 
   1  -3   5       28.88       39.16      5.96 o 
   3  -3   5      236.18      222.23      9.69 o 
   4  -3   5      385.05      433.29     11.88 o 
   5  -3   5      308.71      361.87     26.81 o 
   6  -3   5        0.25       -4.56     14.80 o 
   7  -3   5        8.14      -12.96     16.98 o 
   8  -3   5      143.76      160.04     24.35 o 
   9  -3   5       59.16       52.55     20.44 o 
  10  -3   5        0.03       12.34     19.10 o 
  11  -3   5       86.38      129.28     28.07 o 
 -13  -2   5      171.68      156.80     30.26 o 
 -12  -2   5       17.93        2.36     21.46 o 
 -11  -2   5       16.72       13.67      9.87 o 
 -10  -2   5     1363.18     1409.11     25.29 o 
  -9  -2   5      943.74      927.55     23.81 o 
  -8  -2   5       12.23       10.25      6.86 o 
  -7  -2   5      521.76      475.79     14.65 o 
  -6  -2   5      802.63      779.79     16.75 o 
  -5  -2   5      476.79      561.51     13.20 o 
  -4  -2   5      222.84      175.98      7.47 o 
  -3  -2   5     6319.20     6731.68     74.36 o 
  -2  -2   5       99.79      114.61      6.46 o 
  -1  -2   5     2102.90     2110.13     35.60 o 
   0  -2   5     1016.42      928.31     17.79 o 
   1  -2   5      696.47      721.26     13.62 o 
   2  -2   5      451.42      448.72     13.93 o 
   3  -2   5      895.95      962.64     15.21 o 
   4  -2   5       16.78       59.67     10.95 o 
   5  -2   5       70.64       69.52     16.09 o 
   6  -2   5      313.21      312.69     26.20 o 
   7  -2   5      154.59      183.85     24.95 o 
   8  -2   5       28.33        6.96     17.28 o 
   9  -2   5      685.12      589.73     39.84 o 
  10  -2   5       32.01       44.39     21.66 o 
  11  -2   5       56.48       42.03     22.99 o 
  12  -2   5        1.33       -3.49     20.58 o 
 -13  -1   5        4.23        9.26     23.43 o 
 -12  -1   5      143.92      174.92     28.96 o 
 -11  -1   5      595.07      610.91     19.77 o 
 -10  -1   5     1367.75     1268.41     24.69 o 
  -9  -1   5     3612.08     3551.78     44.12 o 
  -8  -1   5      742.96      738.05     16.83 o 
  -7  -1   5     1132.45     1093.65     21.99 o 
  -6  -1   5       29.46       32.39      6.12 o 
  -5  -1   5       11.02        7.31      4.75 o 
  -4  -1   5      176.56      151.05      8.88 o 
  -3  -1   5     3451.54     3782.85     45.12 o 
  -2  -1   5      265.94      359.19      9.42 o 
  -1  -1   5      989.33      972.84     15.74 o 
   0  -1   5      606.22      408.81     10.33 o 
   1  -1   5      957.70      876.66     14.76 o 
   2  -1   5      269.12      323.71     17.71 o 
   3  -1   5       49.43       33.39      3.83 o 
   4  -1   5     2280.80     2573.31     64.86 o 
   5  -1   5      477.23      436.37     25.91 o 
   6  -1   5     1612.32     1521.75     50.97 o 
   7  -1   5      481.17      532.03     32.93 o 
   8  -1   5      216.10      232.06     25.93 o 
   9  -1   5       42.31       21.98     20.14 o 
  10  -1   5       89.72       40.90     22.24 o 
  11  -1   5      276.55      250.02     31.08 o 
  12  -1   5        6.41        4.81     19.80 o 
 -13   0   5       27.77       -0.36     22.71 o 
 -12   0   5      115.82      105.32     16.35 o 
 -11   0   5      535.70      591.52     17.94 o 
 -10   0   5      109.38       91.77      9.41 o 
  -9   0   5     1541.26     1329.96     58.52 o 
  -8   0   5       19.55       34.91      9.38 o 
  -7   0   5      247.85      212.19     19.22 o 
  -6   0   5       21.16       23.29      6.46 o 
  -5   0   5        0.62        0.39      5.57 o 
  -4   0   5     1245.85     1199.22     20.48 o 
  -3   0   5     2458.29     2164.38     29.28 o 
  -2   0   5     6728.21     7063.88     77.26 o 
  -1   0   5     1430.81     1393.60     23.71 o 
   0   0   5       20.74        1.60      3.57 o 
   1   0   5     1321.56     1364.47     35.03 o 
   2   0   5      145.19      124.34      5.74 o 
   3   0   5     4361.05     4688.55     66.75 o 
   4   0   5      135.45       71.02     13.77 o 
   5   0   5     3157.92     3382.18     80.47 o 
   6   0   5       10.16       -9.11     12.36 o 
   7   0   5      259.06      203.28     24.07 o 
   8   0   5      533.63      544.89     36.30 o 
   9   0   5      102.83      122.70     24.52 o 
  10   0   5      324.83      273.44     29.66 o 
  11   0   5      357.04      363.82     35.91 o 
  12   0   5       24.83       31.61     20.93 o 
  13   0   5       66.17       47.10     23.95 o 
 -13   1   5       52.86       43.35     15.13 o 
 -12   1   5      335.84      418.03     25.39 o 
 -11   1   5       27.46       31.94     17.67 o 
 -10   1   5      108.80      107.91     11.48 o 
  -9   1   5     1154.52     1152.43     22.53 o 
  -8   1   5       59.68       66.96      7.91 o 
  -7   1   5      297.47      312.22     11.79 o 
  -6   1   5        9.53        3.82      5.13 o 
  -5   1   5      802.76      848.03     18.37 o 
  -4   1   5     2969.92     2809.19     64.03 o 
  -1   1   5      213.86      212.82      9.79 o 
   0   1   5     2493.53     2460.70     36.73 o 
   1   1   5        0.98       -5.10      3.40 o 
   2   1   5       81.16       60.60      9.91 o 
   3   1   5        0.62      -13.35      8.90 o 
   4   1   5      230.63      214.79     17.41 o 
   5   1   5     4623.92     5025.63    107.65 o 
   6   1   5      114.04      129.25     18.01 o 
   7   1   5        5.77        8.10     14.02 o 
   8   1   5     1774.12     1737.45     58.94 o 
   9   1   5        0.23        5.00     17.83 o 
  10   1   5       65.81       89.91     22.27 o 
  11   1   5      234.90      252.08     30.46 o 
  12   1   5        0.29       21.18     22.49 o 
  13   1   5       10.24        0.83     21.23 o 
 -12   2   5       23.75       38.76     14.10 o 
 -11   2   5       13.33       14.82     12.48 o 
 -10   2   5       46.90       46.90     10.34 o 
  -9   2   5       36.48       32.83      9.52 o 
  -8   2   5        1.21        1.40      7.73 o 
  -7   2   5     2975.10     2893.93     57.99 o 
  -6   2   5      118.47       98.80      8.77 o 
  -5   2   5      303.63      361.58     12.43 o 
  -4   2   5     1965.89     2150.98     30.20 o 
  -3   2   5     8983.62     9573.15    124.33 o 
  -2   2   5       24.85        7.09      7.03 o 
  -1   2   5       12.16       12.66      7.24 o 
   0   2   5      845.51      929.10     17.56 o 
   1   2   5       59.38       55.27     11.61 o 
   2   2   5      422.75      498.78     20.29 o 
   3   2   5      724.53      723.03     25.36 o 
   4   2   5       97.94       86.87     13.07 o 
   5   2   5    10615.58    10759.54    137.35 o 
   6   2   5       47.30       36.52      4.73 o 
   7   2   5      670.57      603.27     32.68 o 
   8   2   5      267.28      275.00     26.36 o 
   9   2   5      125.97      102.10     22.85 o 
  10   2   5      112.25      116.18     22.60 o 
  11   2   5       17.78       37.39     21.75 o 
  12   2   5       22.17       -7.97     19.05 o 
  13   2   5        6.60       25.57     22.32 o 
 -12   3   5        2.61        3.46     13.60 o 
 -11   3   5        9.00        2.01     12.50 o 
 -10   3   5      459.96      487.90     27.50 o 
  -9   3   5        5.95        0.64      8.86 o 
  -8   3   5      551.29      562.07     19.00 o 
  -7   3   5      174.81      189.58     14.79 o 
  -6   3   5      299.67      294.23     15.91 o 
  -5   3   5      991.56      927.31     64.50 o 
  -4   3   5     7460.62     7665.23    103.72 o 
  -3   3   5        5.04        2.54      6.07 o 
  -2   3   5     3365.45     3407.54     72.10 o 
  -1   3   5       48.64       55.34      9.02 o 
   0   3   5      235.04      245.09     16.38 o 
   1   3   5      105.22      112.73      6.65 o 
   2   3   5     2423.10     2361.09     36.47 o 
   3   3   5     1275.97     1200.53     23.99 o 
   4   3   5      178.29      191.65     15.57 o 
   5   3   5      102.19      108.72     16.11 o 
   6   3   5      145.08      115.74     20.88 o 
   7   3   5      192.51      180.12      9.82 o 
   8   3   5      288.79      252.75     26.51 o 
   9   3   5       61.32       82.12     22.25 o 
  10   3   5       97.65      115.04     24.15 o 
  11   3   5        3.18      -13.31     17.25 o 
  12   3   5        3.70      -15.63     19.09 o 
  13   3   5        0.49      -15.45     19.27 o 
 -12   4   5       84.96       95.59     21.02 o 
 -11   4   5       37.23       47.80     14.16 o 
 -10   4   5       86.90       92.02     15.57 o 
  -9   4   5       38.29       34.00      9.76 o 
  -8   4   5      152.96      141.40     14.94 o 
  -7   4   5      165.30      199.28     17.02 o 
  -6   4   5      102.10       84.93     11.19 o 
  -5   4   5       10.36        6.31     10.84 o 
  -4   4   5      455.61      419.09     29.18 o 
  -3   4   5     3228.45     3206.24     61.96 o 
  -2   4   5     3047.95     3289.37     47.82 o 
  -1   4   5      231.08      283.63      8.75 o 
   0   4   5        2.08        5.94      7.39 o 
   1   4   5       10.10       13.02      4.16 o 
   2   4   5       11.78       32.49      8.61 o 
   3   4   5      286.24      305.14     11.92 o 
   4   4   5       28.93       40.64      7.71 o 
   5   4   5     2537.65     2513.47     61.65 o 
   6   4   5      114.19       71.92      8.48 o 
   7   4   5     2355.01     2577.99     42.55 o 
   8   4   5       19.64       14.64      6.88 o 
   9   4   5      213.22      242.74     28.44 o 
  10   4   5       39.68       31.70     20.19 o 
  11   4   5      275.03      227.40     29.56 o 
  12   4   5       14.26        8.34     19.97 o 
  13   4   5        0.01       16.27     21.31 o 
  14   4   5       30.75       72.61     27.33 o 
 -11   5   5      116.99      156.70     22.92 o 
 -10   5   5       45.99       30.44     13.90 o 
  -9   5   5        5.43        8.12     11.22 o 
  -8   5   5       89.13       74.60     13.66 o 
  -7   5   5     1578.23     1532.23     37.24 o 
  -6   5   5      879.83      820.82     25.02 o 
  -5   5   5      212.91      276.44     15.48 o 
  -4   5   5       22.76       31.53      8.15 o 
  -3   5   5      365.66      490.60     15.69 o 
  -2   5   5     2613.50     2946.16     44.27 o 
  -1   5   5     2838.27     2741.73     63.17 o 
   0   5   5      189.29      151.71     13.49 o 
   1   5   5     3556.49     4034.86     55.83 o 
   3   5   5     1557.29     1680.38     29.75 o 
   4   5   5        0.15       -0.62      3.31 o 
   5   5   5       24.40       43.73     23.93 o 
   6   5   5       79.50       98.47      9.11 o 
   7   5   5      380.59      429.57     16.20 o 
   8   5   5      194.07      209.33     32.67 o 
   9   5   5       53.35       32.18     20.33 o 
  10   5   5      748.37      864.25     46.37 o 
  11   5   5      137.84      143.93     25.21 o 
  12   5   5       53.16       53.99     23.27 o 
  13   5   5        7.38        4.64     21.60 o 
  14   5   5        1.17       -7.99     22.16 o 
 -11   6   5        0.88      -25.31     17.22 o 
 -10   6   5       80.58      105.27     16.01 o 
  -9   6   5       31.99       33.93     12.91 o 
  -8   6   5        0.24       -0.75     10.49 o 
  -7   6   5       71.66       79.25     12.67 o 
  -6   6   5     1785.33     1785.49     38.95 o 
  -5   6   5      689.53      766.85     23.42 o 
  -4   6   5      498.42      490.26     17.41 o 
  -3   6   5      787.77      788.25     19.55 o 
  -2   6   5        0.85       -6.20      4.84 o 
  -1   6   5     3211.91     3332.91     74.97 o 
   0   6   5     1558.20     1527.60     43.31 o 
   1   6   5     2563.79     2415.77     57.78 o 
   2   6   5     1589.11     1895.85     47.05 o 
   3   6   5       15.23        8.31      6.50 o 
   4   6   5      197.77      265.23     13.47 o 
   5   6   5      617.56      632.77     33.63 o 
   6   6   5      143.46      103.31     14.73 o 
   7   6   5     1687.54     1661.21     33.58 o 
   8   6   5       28.58       18.62      8.98 o 
   9   6   5     3183.37     3206.98     55.82 o 
  10   6   5       37.96       39.91     19.94 o 
  11   6   5        0.55       15.75     20.75 o 
  12   6   5       20.81       18.80     20.86 o 
  13   6   5       12.66       31.00     22.59 o 
  14   6   5        7.42       39.60     25.96 o 
 -10   7   5        0.36        8.62     17.44 o 
  -9   7   5       42.68       60.44     20.89 o 
  -8   7   5       23.42       32.42     12.36 o 
  -7   7   5      295.23      295.67     18.53 o 
  -6   7   5       69.38       50.85     11.72 o 
  -5   7   5       89.42       88.47     11.34 o 
  -4   7   5      579.33      538.16     24.50 o 
  -3   7   5      148.86      166.43     12.36 o 
  -2   7   5      990.07      987.21     20.74 o 
  -1   7   5      356.33      372.31     10.18 o 
   0   7   5      541.25      536.50     24.78 o 
   1   7   5      251.50      299.97      8.59 o 
   2   7   5      648.90      824.90     17.84 o 
   3   7   5        7.81        9.09      6.29 o 
   4   7   5      314.56      302.12     17.87 o 
   5   7   5     1987.26     1870.92     50.43 o 
   6   7   5     6044.83     6653.92     76.90 o 
   7   7   5      467.71      445.98     18.74 o 
   8   7   5       44.40       43.24     10.04 o 
   9   7   5       70.16       76.58     11.43 o 
  10   7   5      630.90      606.30     38.37 o 
  11   7   5      347.77      321.51     32.17 o 
  12   7   5       12.96       35.53     23.62 o 
  13   7   5        3.78        6.18     22.95 o 
  14   7   5        2.60        9.88     22.89 o 
 -10   8   5      383.83      539.35     41.23 o 
  -9   8   5       10.15        5.89     18.14 o 
  -8   8   5       77.86       85.82     20.88 o 
  -7   8   5       52.11       63.64     18.62 o 
  -6   8   5      982.77     1017.68     56.87 o 
  -5   8   5      264.11      281.55     16.42 o 
  -4   8   5      376.54      330.82     16.32 o 
  -3   8   5      127.77      146.60     10.81 o 
  -2   8   5      223.41      247.22     16.61 o 
  -1   8   5      355.22      463.26     25.40 o 
   0   8   5      730.37      678.88     28.94 o 
   1   8   5      440.62      433.79     23.16 o 
   2   8   5     1600.36     1516.10     44.38 o 
   3   8   5     3059.68     3196.33     49.05 o 
   4   8   5     6894.86     7451.16    101.89 o 
   5   8   5      238.20      250.85     20.71 o 
   6   8   5     1212.03     1139.97     25.80 o 
   7   8   5      505.21      614.15     17.57 o 
   8   8   5        0.86       -1.45     10.73 o 
   9   8   5      355.28      376.11     19.12 o 
  10   8   5      714.15      623.49     23.42 o 
  11   8   5      206.60      272.04     30.51 o 
  12   8   5       16.84       46.83     22.30 o 
  13   8   5        0.82        6.70     21.89 o 
  14   8   5       53.41       32.62     25.29 o 
  -9   9   5       48.19       62.40     21.91 o 
  -8   9   5      189.86      220.96     27.99 o 
  -7   9   5        0.02       11.08     15.99 o 
  -6   9   5       11.89        3.86     14.61 o 
  -5   9   5     1541.11     1621.65     57.80 o 
  -4   9   5       12.37       17.51     14.07 o 
  -3   9   5      230.49      247.87     13.61 o 
  -2   9   5      288.03      298.13     13.29 o 
  -1   9   5      532.41      451.30     26.35 o 
   0   9   5      202.94      225.74     18.74 o 
   1   9   5        0.17        1.75      9.68 o 
   3   9   5      276.73      200.39     17.57 o 
   4   9   5      930.14      915.25     23.15 o 
   5   9   5       14.23       12.04     13.51 o 
   6   9   5       51.31       82.22     10.52 o 
   7   9   5      682.94      522.71     17.21 o 
   8   9   5       27.01       32.49     11.21 o 
   9   9   5      328.90      329.24     18.77 o 
  10   9   5        8.81        3.78     11.13 o 
  11   9   5        2.11       21.42     21.71 o 
  12   9   5       13.57       11.57     22.17 o 
  13   9   5      149.58      128.03     28.36 o 
  14   9   5       63.99       97.25     28.98 o 
  -8  10   5        1.41       27.22     18.91 o 
  -7  10   5       93.61      103.39     21.93 o 
  -6  10   5       75.65       60.37     19.12 o 
  -5  10   5      239.27      234.22     25.37 o 
  -4  10   5     1898.37     1841.86     62.64 o 
  -3  10   5      264.99      265.46     24.39 o 
  -2  10   5        4.85       18.16     14.04 o 
  -1  10   5       20.26       29.86     12.84 o 
   0  10   5      347.55      304.17     23.05 o 
   1  10   5      199.39      186.09     18.98 o 
   2  10   5      312.49      502.64     27.73 o 
   3  10   5        0.77      -13.89     10.64 o 
   4  10   5      965.27     1087.84     39.64 o 
   5  10   5       53.93       62.66     14.34 o 
   6  10   5      981.83      962.12     21.83 o 
   7  10   5      301.19      374.72     15.67 o 
   8  10   5      396.92      422.17     28.84 o 
   9  10   5      194.68      216.96     16.51 o 
  10  10   5       47.84       54.34     13.03 o 
  11  10   5        0.12        0.04     10.89 o 
  12  10   5      631.12      614.68     45.01 o 
  13  10   5       19.51        0.93     21.92 o 
  14  10   5       23.41       10.90     26.77 o 
  -8  11   5        0.45      -16.79     16.66 o 
  -7  11   5       61.20       55.51     20.41 o 
  -6  11   5       65.98       62.34     20.26 o 
  -5  11   5      125.58      118.07     21.59 o 
  -4  11   5      711.76      716.07     39.30 o 
  -3  11   5        5.06        6.04     14.69 o 
  -2  11   5     2241.17     2480.63     72.62 o 
  -1  11   5      304.81      316.88     25.35 o 
   0  11   5      137.07       79.40     15.72 o 
   1  11   5        3.63        8.90     11.63 o 
   2  11   5       12.81        2.92     10.81 o 
   3  11   5      447.89      413.39     25.68 o 
   4  11   5     1108.38     1103.71     39.97 o 
   5  11   5       50.01       35.32     10.31 o 
   6  11   5       12.37       15.96     10.53 o 
   7  11   5      171.81      183.51     14.50 o 
   8  11   5       13.00        1.52      8.71 o 
   9  11   5      283.63      318.87     19.64 o 
  10  11   5      133.53      135.70     15.98 o 
  11  11   5      214.28      279.62     19.80 o 
  12  11   5       27.05        1.58     23.44 o 
  13  11   5       27.18       35.65     25.99 o 
  -7  12   5      145.14      181.47     27.77 o 
  -6  12   5       33.35       50.32     19.41 o 
  -5  12   5       62.54       73.21     19.88 o 
  -4  12   5       59.40       60.50     18.59 o 
  -3  12   5        3.61       15.65     15.68 o 
  -2  12   5     1548.02     1768.39     60.23 o 
  -1  12   5      624.40      665.04     34.95 o 
   0  12   5       40.38       39.36     16.01 o 
   1  12   5        0.35       -3.16     12.72 o 
   2  12   5       63.56      110.25     16.82 o 
   3  12   5       10.05        0.27     12.17 o 
   4  12   5      293.40      317.98     25.56 o 
   5  12   5       11.97       13.49     11.12 o 
   6  12   5       24.38       33.12      9.06 o 
   7  12   5       35.60       19.54      9.06 o 
   8  12   5       59.91       97.94     11.11 o 
   9  12   5      283.02      261.17     18.98 o 
  10  12   5      207.10      243.78     21.80 o 
  11  12   5      100.59      137.54     18.04 o 
  12  12   5        4.79      -26.74     21.06 o 
  13  12   5      141.09      154.15     32.02 o 
  -6  13   5       19.27       32.88     20.04 o 
  -5  13   5        3.12        3.66     17.25 o 
  -4  13   5        2.67       -6.95     15.68 o 
  -3  13   5       57.24       83.38     19.98 o 
  -2  13   5       95.95      145.02     23.16 o 
  -1  13   5       89.65      125.79     19.68 o 
   0  13   5      149.00      118.72     19.80 o 
   1  13   5        0.74       19.61     14.67 o 
   2  13   5       47.44       80.65     17.19 o 
   3  13   5      212.29      197.38     20.76 o 
   4  13   5       36.05       51.13     12.42 o 
   5  13   5      771.33      813.82     27.48 o 
   6  13   5      210.25      193.44     15.82 o 
   7  13   5        5.34        1.35      8.53 o 
   8  13   5       26.05       60.14     12.61 o 
   9  13   5       14.15       24.39     10.05 o 
  10  13   5       70.87      103.76     16.23 o 
  11  13   5     1773.78     2007.35     48.54 o 
  12  13   5      157.73      221.69     20.32 o 
  13  13   5      191.52      205.59     34.34 o 
  -5  14   5        3.23      -19.73     15.89 o 
  -4  14   5       18.76       11.99     17.66 o 
  -3  14   5       99.79      106.34     21.61 o 
  -2  14   5        3.84       20.70     15.95 o 
  -1  14   5        7.69       24.09     15.64 o 
   0  14   5      217.34      224.48     24.40 o 
   1  14   5       27.14       30.38     15.78 o 
   2  14   5       52.74       29.88     15.28 o 
   3  14   5       11.17       20.47     11.57 o 
   4  14   5      307.03      256.86     18.58 o 
   5  14   5       93.46      102.41     13.78 o 
   6  14   5       70.95       75.03     13.76 o 
   7  14   5       29.48       19.33     10.29 o 
   8  14   5       31.90       34.54      9.79 o 
   9  14   5       33.38       39.77     14.17 o 
  10  14   5        4.19        1.72     13.24 o 
  11  14   5      196.02      184.70     27.53 o 
  12  14   5       61.78       60.55     18.14 o 
  -4  15   5        6.06      -15.31     17.18 o 
  -3  15   5       15.75       18.70     17.08 o 
  -2  15   5       23.99       32.25     17.86 o 
  -1  15   5        1.17       13.78     15.62 o 
   0  15   5      331.48      323.96     29.05 o 
   1  15   5      149.71       98.67     19.10 o 
   2  15   5       15.23       10.09     15.68 o 
   3  15   5       94.28       95.54     14.65 o 
   4  15   5       10.71       16.97     11.61 o 
   5  15   5       88.53       67.64     13.85 o 
   6  15   5        3.80        4.59     11.52 o 
   7  15   5      120.77      144.78     16.80 o 
   8  15   5        7.12       -1.26     18.26 o 
   9  15   5        0.07        0.77      7.86 o 
  10  15   5       11.68       -7.41     13.45 o 
  11  15   5      127.49      152.80     19.00 o 
  12  15   5       69.56       30.14     15.12 o 
  -3  16   5       72.43       84.20     22.34 o 
  -2  16   5        2.96       -4.25     15.50 o 
  -1  16   5        0.75        8.05     16.78 o 
   0  16   5      181.29      157.09     23.31 o 
   1  16   5        5.74       -5.41     14.28 o 
   2  16   5       28.39       38.24     13.25 o 
   3  16   5       12.15       22.88     13.28 o 
   4  16   5       98.24       77.91     31.43 o 
   5  16   5       59.85       46.23     14.08 o 
   6  16   5        1.70        0.15     12.00 o 
   7  16   5      198.58      206.42     27.59 o 
   8  16   5       36.10        8.49     19.72 o 
   9  16   5       79.27       74.44     22.58 o 
  10  16   5       11.53       26.75     20.36 o 
  11  16   5       41.27       29.22     19.30 o 
  -1  17   5        0.65      -15.96     13.33 o 
   0  17   5       49.17       53.19     16.21 o 
   1  17   5       97.79      135.92     30.91 o 
   2  17   5      280.42      290.11     24.69 o 
   3  17   5       56.44       60.86     15.45 o 
   4  17   5       15.96       14.43     12.48 o 
   5  17   5       27.98       53.36     14.37 o 
   6  17   5      110.39      154.98     27.77 o 
   7  17   5        1.54       13.80     21.24 o 
   8  17   5       19.78       94.49     25.08 o 
   9  17   5       22.92       11.67     19.97 o 
  10  17   5        4.71       12.88     20.11 o 
   1  18   5       31.16       21.23     15.06 o 
   2  18   5      119.91      119.97     17.61 o 
   3  18   5        2.99       -1.43     19.87 o 
   4  18   5       12.05       -0.28     12.94 o 
   5  18   5       96.21       90.18     26.27 o 
   6  18   5        9.70       10.90     21.64 o 
   7  18   5       22.87       29.96     22.02 o 
   8  18   5       32.08       29.02     21.83 o 
  -8 -15   6        5.30        6.19     19.13 o 
  -7 -15   6       80.18       71.38     22.14 o 
  -6 -15   6      880.31      869.15     48.97 o 
  -5 -15   6      141.51      150.71     25.54 o 
  -4 -15   6      191.67      144.18     24.04 o 
  -3 -15   6      121.33      124.68     24.40 o 
  -2 -15   6       36.01       36.83     19.12 o 
  -1 -15   6        3.69        7.66     17.52 o 
  -9 -14   6        0.51      -12.83     25.44 o 
  -8 -14   6       77.44       86.01     25.10 o 
  -7 -14   6      148.97      172.97     27.31 o 
  -6 -14   6      432.50      392.35     33.47 o 
  -5 -14   6      288.66      307.23     30.21 o 
  -4 -14   6        2.05       -0.85     16.15 o 
  -3 -14   6       13.96       22.62     18.49 o 
  -2 -14   6        6.14       -4.03     14.17 o 
  -1 -14   6        1.66        1.44     15.61 o 
   0 -14   6       30.62       40.68     18.02 o 
 -10 -13   6        8.69        5.59     15.13 o 
  -9 -13   6       23.76       23.48     15.18 o 
  -8 -13   6       35.68       49.04     15.94 o 
  -7 -13   6        0.09       -6.84     29.39 o 
  -6 -13   6       30.68        7.96     14.45 o 
  -5 -13   6        3.05       11.45     16.14 o 
  -4 -13   6       65.92       37.53     17.44 o 
  -3 -13   6      820.66     1058.74     48.84 o 
  -2 -13   6        3.45       -1.33     14.42 o 
  -1 -13   6        4.73       13.72     14.46 o 
   0 -13   6       27.17       36.86     16.87 o 
   3 -13   6       19.84       43.75     20.06 o 
 -11 -12   6       11.18       29.00     16.01 o 
 -10 -12   6        1.76        5.28     13.53 o 
  -9 -12   6        6.34       20.77     18.18 o 
  -8 -12   6       12.21       11.53     13.87 o 
  -7 -12   6       73.28      107.04     17.23 o 
  -6 -12   6        4.10        9.36     13.40 o 
  -5 -12   6      154.45      129.63     17.67 o 
  -4 -12   6       70.06       90.95     16.57 o 
  -3 -12   6      213.59      302.40     27.81 o 
  -2 -12   6      129.72      180.10     22.09 o 
  -1 -12   6        8.71       -0.10     14.41 o 
   0 -12   6      121.40      122.37     20.36 o 
   1 -12   6       37.71        7.66      6.58 o 
   2 -12   6        0.51      -14.76     14.27 o 
   3 -12   6        3.84       -0.91     12.54 o 
   4 -12   6        0.05      -12.53     12.23 o 
 -12 -11   6       51.23       70.24     22.47 o 
 -11 -11   6       10.28       -2.68     13.48 o 
 -10 -11   6       10.90        4.49     13.96 o 
  -9 -11   6       11.84       18.07     13.84 o 
  -8 -11   6      273.47      311.53     23.09 o 
  -7 -11   6        0.73        7.44     16.51 o 
  -6 -11   6      129.57      156.95     17.22 o 
  -5 -11   6       34.64       35.57     13.57 o 
  -4 -11   6      135.49      132.92     17.36 o 
  -3 -11   6      867.17      891.89     32.37 o 
  -2 -11   6       22.41        5.49     14.72 o 
  -1 -11   6        8.08       11.16     14.38 o 
   0 -11   6        9.73        3.86      9.26 o 
   1 -11   6        2.43       13.68      7.15 o 
   2 -11   6        7.72        2.31     13.30 o 
   3 -11   6        0.04        1.68     11.62 o 
   4 -11   6        5.66        9.89     12.63 o 
   5 -11   6       21.10       38.37     14.53 o 
 -12 -10   6        1.78        4.06     13.57 o 
 -11 -10   6        8.05       -1.58     13.14 o 
 -10 -10   6      132.38      147.93     18.95 o 
  -9 -10   6       83.26       57.02     15.02 o 
  -8 -10   6      157.92      146.80     18.29 o 
  -7 -10   6       21.74       27.55     12.86 o 
  -6 -10   6      698.92      783.94     29.94 o 
  -5 -10   6       19.51        2.06     11.31 o 
  -4 -10   6     1630.55     1516.07     63.17 o 
  -3 -10   6      756.41      729.40     29.71 o 
  -2 -10   6      143.93      130.52     15.62 o 
  -1 -10   6      301.97      276.26     22.84 o 
   0 -10   6       70.91       48.56      9.91 o 
   1 -10   6      516.24      546.20     30.58 o 
   2 -10   6      119.17      106.57     10.99 o 
   3 -10   6       26.60       11.74     18.86 o 
   4 -10   6        3.29       11.47     17.88 o 
   5 -10   6       52.88       50.36     22.84 o 
   6 -10   6       15.89       24.73     20.37 o 
 -12  -9   6        0.18      -12.99     12.27 o 
 -11  -9   6       85.03      111.56     17.47 o 
 -10  -9   6       73.43       72.52     15.75 o 
  -9  -9   6       12.39      -10.85     11.47 o 
  -8  -9   6        0.20        4.88     11.34 o 
  -7  -9   6       46.93       16.86     12.98 o 
  -6  -9   6        2.06       10.08     11.50 o 
  -5  -9   6      100.64       74.09     14.11 o 
  -4  -9   6      320.34      298.64     19.28 o 
  -3  -9   6        9.66       15.14     12.98 o 
  -2  -9   6      128.51      152.06     23.02 o 
  -1  -9   6     1945.66     1742.67     30.47 o 
   0  -9   6      465.70      467.85     20.37 o 
   2  -9   6      270.64      384.16     26.70 o 
   3  -9   6        0.23       -3.08     15.85 o 
   4  -9   6       87.55      110.77     22.44 o 
   5  -9   6        2.19      -21.19     15.73 o 
   6  -9   6       11.81       20.64     18.37 o 
   7  -9   6       77.37       85.32     25.14 o 
 -13  -8   6       47.91       54.18     13.99 o 
 -12  -8   6       41.31       44.88     14.64 o 
 -11  -8   6        4.77       -0.11     12.65 o 
 -10  -8   6       98.63       54.79     14.27 o 
  -9  -8   6        9.82        1.65     11.56 o 
  -8  -8   6       29.83       20.18     12.53 o 
  -7  -8   6       73.03       66.66     13.72 o 
  -6  -8   6      302.17      307.72     19.13 o 
  -5  -8   6        2.72       -8.20     10.18 o 
  -4  -8   6      353.70      305.55     23.51 o 
  -3  -8   6        9.73       -2.33      9.88 o 
  -2  -8   6        3.81        0.06      5.97 o 
  -1  -8   6      238.77      175.00     14.50 o 
   0  -8   6       47.96       72.55     14.60 o 
   1  -8   6      361.38      167.65     15.18 o 
   2  -8   6       22.79       37.25      9.39 o 
   3  -8   6       45.61       45.77      9.83 o 
   4  -8   6      360.03      339.46     29.02 o 
   5  -8   6       73.95       90.07     20.87 o 
   6  -8   6      298.64      309.19     31.05 o 
   7  -8   6        9.40        4.49     19.31 o 
   8  -8   6       63.54       31.12     22.60 o 
 -13  -7   6      118.03      124.71     19.58 o 
 -12  -7   6       14.86        5.78     10.82 o 
 -11  -7   6      141.31      135.05     18.21 o 
 -10  -7   6      121.79       79.60     14.08 o 
  -9  -7   6      386.51      297.47     20.10 o 
  -8  -7   6      923.86      878.15     35.57 o 
  -7  -7   6       14.59       10.39     10.71 o 
  -6  -7   6       68.77       94.53     13.61 o 
  -5  -7   6       14.90       11.99     10.14 o 
  -4  -7   6        3.12       -0.01      9.45 o 
  -3  -7   6        2.08       -2.25      5.04 o 
  -2  -7   6       25.93       37.72      6.12 o 
  -1  -7   6       28.79       50.38     10.29 o 
   0  -7   6        4.03       -8.50      7.98 o 
   1  -7   6      263.94      212.39     11.84 o 
   2  -7   6       56.21       77.89     15.64 o 
   3  -7   6       12.37        8.89      9.14 o 
   4  -7   6      922.95      919.49     43.02 o 
   5  -7   6        0.67       -8.41     14.99 o 
   6  -7   6       15.18       13.23     18.82 o 
   7  -7   6       13.12       22.47     19.19 o 
   8  -7   6       35.30       44.10     20.60 o 
   9  -7   6       44.33       49.73     23.98 o 
 -13  -6   6       83.01       86.59     14.14 o 
 -12  -6   6       66.83       97.25     14.09 o 
 -11  -6   6       23.34       -0.96     11.30 o 
 -10  -6   6       10.37        0.45     14.49 o 
  -9  -6   6      148.72      163.35     16.25 o 
  -8  -6   6       51.21       67.45     12.47 o 
  -7  -6   6      486.17      567.67     24.65 o 
  -6  -6   6      176.80      155.86     14.17 o 
  -5  -6   6       61.85       41.46     10.47 o 
  -4  -6   6        1.12       -4.66      8.73 o 
  -3  -6   6       54.10       80.54     10.62 o 
  -2  -6   6      614.22      552.53     32.81 o 
  -1  -6   6       77.46       84.56     12.10 o 
   0  -6   6      152.14      104.17     13.16 o 
   1  -6   6      255.92      233.18     11.32 o 
   2  -6   6       66.97       93.20     10.26 o 
   3  -6   6       26.22       35.01     21.63 o 
   4  -6   6      569.00      540.72     33.33 o 
   5  -6   6        0.57       -6.95     17.27 o 
   6  -6   6       16.17       56.00     19.35 o 
   7  -6   6      108.61       93.37     22.95 o 
   8  -6   6       10.39       -0.79     19.19 o 
   9  -6   6        0.05        6.99     18.91 o 
 -13  -5   6       20.20       28.06     12.24 o 
 -12  -5   6       26.53       24.54     10.87 o 
 -11  -5   6      401.26      327.26     18.15 o 
 -10  -5   6       74.26      107.03     15.19 o 
  -9  -5   6      485.00      440.99     22.09 o 
  -8  -5   6       30.01       41.60     11.29 o 
  -7  -5   6       68.75       83.64     12.35 o 
  -6  -5   6      457.75      573.53     22.18 o 
  -5  -5   6       22.03       33.54      9.84 o 
  -4  -5   6      826.47      853.88     28.26 o 
  -3  -5   6       38.78       15.69      8.02 o 
  -2  -5   6     2121.85     2333.01     43.19 o 
  -1  -5   6       26.40       80.33     10.14 o 
   0  -5   6      223.15      233.76     10.87 o 
   1  -5   6      596.48      788.97     33.52 o 
   2  -5   6      345.42      344.31     12.17 o 
   3  -5   6      276.95      245.93     12.28 o 
   4  -5   6       48.39       45.19     11.86 o 
   5  -5   6      257.62      256.12     25.68 o 
   6  -5   6        6.35       -4.97     16.63 o 
   7  -5   6        6.26      -13.63     17.17 o 
   8  -5   6       46.80       33.81     19.60 o 
   9  -5   6        1.25       21.29     21.16 o 
  10  -5   6       21.25       38.99     22.33 o 
 -13  -4   6        5.21      -12.32     14.08 o 
 -12  -4   6      649.82      699.25     24.49 o 
 -11  -4   6      437.67      445.28     19.24 o 
 -10  -4   6     1617.20     1565.87     40.61 o 
  -9  -4   6      323.07      350.69     19.65 o 
  -8  -4   6       57.98       65.31     11.96 o 
  -7  -4   6       11.76       21.54     10.01 o 
  -6  -4   6        0.04        4.83      3.58 o 
  -5  -4   6      646.27      642.34     21.79 o 
  -4  -4   6     2213.21     2093.53     41.08 o 
  -3  -4   6      452.78      525.22     22.08 o 
  -2  -4   6      565.87      510.79     17.64 o 
  -1  -4   6     2567.99     2969.30     49.07 o 
   0  -4   6      916.35      965.09     19.15 o 
   1  -4   6       59.61       67.83      6.62 o 
   2  -4   6       16.87       26.63      5.89 o 
   3  -4   6        5.46       10.35      6.12 o 
   4  -4   6       85.88       87.34      7.69 o 
   5  -4   6       20.09       29.42     16.88 o 
   6  -4   6     1859.46     1791.03     61.42 o 
   7  -4   6       80.67       83.43     21.11 o 
   8  -4   6      121.25      101.57     23.68 o 
   9  -4   6       17.22       13.90     19.29 o 
  10  -4   6      177.38      164.78     29.92 o 
  11  -4   6       42.21       49.60     25.71 o 
 -13  -3   6       62.97      110.54     30.38 o 
 -12  -3   6       54.34       61.75     12.00 o 
 -11  -3   6     1437.22     1303.86     31.37 o 
 -10  -3   6        0.01      -19.39     14.10 o 
  -9  -3   6      165.66      146.57     15.25 o 
  -8  -3   6        2.13       -0.54      5.88 o 
  -7  -3   6        8.79        0.49      5.14 o 
  -6  -3   6       21.78       14.83     12.47 o 
  -5  -3   6       54.53       43.13      8.05 o 
  -4  -3   6      975.52      907.04     15.64 o 
  -3  -3   6     3061.31     3197.42     53.45 o 
  -2  -3   6     3218.00     3251.58     52.92 o 
  -1  -3   6     3259.20     3511.65     54.94 o 
   0  -3   6      543.17      596.63     14.47 o 
   1  -3   6        5.21       10.15      8.70 o 
   2  -3   6      236.22      271.60     10.49 o 
   3  -3   6      355.69      375.99     10.42 o 
   4  -3   6       17.50       23.09      5.07 o 
   5  -3   6      170.89      147.56     21.85 o 
   6  -3   6     1497.40     1546.09     55.93 o 
   7  -3   6      541.09      538.88     35.95 o 
   8  -3   6      468.89      509.54     38.23 o 
   9  -3   6       89.08       68.64     22.95 o 
  10  -3   6      110.48      114.87     25.70 o 
  11  -3   6       18.06       42.23     22.36 o 
 -13  -2   6        6.51       19.16     23.51 o 
 -12  -2   6      110.35      130.28     17.25 o 
 -11  -2   6      156.18      153.37     13.82 o 
 -10  -2   6      661.41      695.57     22.63 o 
  -9  -2   6     1207.08     1168.64     22.37 o 
  -8  -2   6      738.94      744.98     18.98 o 
  -7  -2   6       73.62       76.43      7.78 o 
  -6  -2   6       13.43       10.94      5.27 o 
  -5  -2   6     1544.19     1544.85     24.46 o 
  -4  -2   6      906.17      868.76     16.22 o 
  -3  -2   6      232.83      180.10      7.77 o 
  -2  -2   6      359.47      314.62      9.57 o 
  -1  -2   6     1330.07     1461.13     28.83 o 
   0  -2   6      408.69      393.13     11.69 o 
   1  -2   6       39.55       41.97      5.65 o 
   2  -2   6      346.82      377.19     10.38 o 
   3  -2   6       34.86       47.23      6.63 o 
   4  -2   6      782.29      894.00     24.55 o 
   5  -2   6      132.64      132.91     20.37 o 
   6  -2   6      489.06      435.77     31.02 o 
   7  -2   6      715.33      662.52     37.89 o 
   8  -2   6      207.67      247.27     29.11 o 
   9  -2   6       10.31       -1.27     17.70 o 
  10  -2   6       19.61       48.40     22.21 o 
  11  -2   6        0.44       -2.51     20.29 o 
  12  -2   6        3.89      -20.42     19.26 o 
 -13  -1   6       34.96       80.49     26.58 o 
 -12  -1   6      156.60      145.94     27.99 o 
 -11  -1   6      181.94      181.26     14.60 o 
 -10  -1   6     1197.80     1311.38     24.86 o 
  -9  -1   6       83.44       84.70      8.83 o 
  -8  -1   6      981.45      945.11     19.28 o 
  -7  -1   6       71.81       74.60      8.16 o 
  -6  -1   6       74.74       69.89      7.32 o 
  -5  -1   6     4107.11     4132.86     51.55 o 
  -4  -1   6     3183.36     3387.83     52.23 o 
  -3  -1   6       30.16       76.94      6.11 o 
  -2  -1   6       50.28       68.80      7.83 o 
  -1  -1   6      421.75      538.05     12.04 o 
   0  -1   6       70.63       96.70      6.48 o 
   1  -1   6       41.05       44.05      6.08 o 
   2  -1   6     5721.46     5632.78     63.31 o 
   3  -1   6      508.26      480.37     17.31 o 
   4  -1   6      497.30      576.77     14.41 o 
   5  -1   6      262.61      176.13     20.87 o 
   6  -1   6      203.38      190.67     22.12 o 
   7  -1   6      342.71      356.73     29.20 o 
   8  -1   6      376.29      366.89     30.94 o 
   9  -1   6        0.55      -10.76     16.72 o 
  10  -1   6       83.55       47.01     21.29 o 
  11  -1   6        3.45      -24.21     16.14 o 
  12  -1   6       72.44      101.29     26.15 o 
 -13   0   6      153.87      136.57     29.83 o 
 -12   0   6       48.60       48.39     24.36 o 
 -11   0   6      165.29      175.89     14.54 o 
 -10   0   6        7.48        3.51      5.88 o 
  -9   0   6        2.29        9.86      7.02 o 
  -8   0   6       21.74        7.90      6.92 o 
  -7   0   6       90.07       96.18      7.84 o 
  -6   0   6        9.57       13.75      5.99 o 
  -5   0   6      151.75      221.79     11.20 o 
  -4   0   6     4808.75     5177.97     61.38 o 
  -3   0   6      556.72      547.56     13.23 o 
  -2   0   6      640.63      695.71     14.39 o 
  -1   0   6     2711.11     3001.96     37.43 o 
   0   0   6      309.53      275.11      7.68 o 
   1   0   6      314.59      419.31     40.51 o 
   2   0   6     2197.33     2227.18     28.88 o 
   3   0   6      619.36      587.20     15.60 o 
   4   0   6        3.36       -3.58      7.67 o 
   5   0   6      189.07      270.72     22.43 o 
   6   0   6        0.66        5.58     14.73 o 
   7   0   6       59.65       35.51     16.88 o 
   8   0   6       53.67       59.15     19.29 o 
   9   0   6       30.47       -0.19     18.18 o 
  10   0   6      111.41      105.10     25.01 o 
  11   0   6        0.94       20.47     19.73 o 
  12   0   6        6.60       22.71     21.32 o 
 -12   1   6        0.16        4.33     12.68 o 
 -11   1   6      173.41      207.68     14.90 o 
 -10   1   6       51.74       54.84     10.52 o 
  -9   1   6       43.77       61.92      8.74 o 
  -8   1   6      107.44       87.72      8.56 o 
  -7   1   6      162.70      136.11      8.89 o 
  -6   1   6      229.36      275.96     12.94 o 
  -5   1   6     1543.78     1572.03     39.36 o 
  -4   1   6     1007.74     1014.26     34.65 o 
  -3   1   6     4942.52     4574.80     93.95 o 
  -1   1   6      372.83      337.99     28.30 o 
   0   1   6     1143.82     1046.65     20.90 o 
   1   1   6      116.10      128.91      6.50 o 
   2   1   6     1453.68     1493.90     39.66 o 
   3   1   6      645.00      672.85     27.82 o 
   4   1   6      219.96      227.42     19.09 o 
   5   1   6      281.72      330.70     22.89 o 
   6   1   6     1056.28     1030.04     40.26 o 
   7   1   6      371.29      311.24     26.44 o 
   8   1   6      374.78      349.38     29.54 o 
   9   1   6      409.46      429.81     35.10 o 
  10   1   6      120.15       69.53     21.12 o 
  11   1   6       35.24        7.62     20.89 o 
  12   1   6        4.32       -5.41     20.20 o 
  13   1   6        5.80      -15.02     19.63 o 
 -12   2   6        6.15       14.53     13.80 o 
 -11   2   6        8.69        7.01     13.77 o 
 -10   2   6       13.18       17.77      9.58 o 
  -9   2   6      874.07      770.08     22.41 o 
  -8   2   6     1373.00     1426.49     29.40 o 
  -7   2   6     1096.13     1031.03     25.97 o 
  -6   2   6      666.56      722.62     18.10 o 
  -5   2   6      225.57      198.35     14.07 o 
  -4   2   6      537.74      721.85     21.22 o 
  -3   2   6     1885.84     1905.39     33.95 o 
  -2   2   6      479.30      503.37     15.95 o 
  -1   2   6       45.91       14.79      6.61 o 
   0   2   6        1.66       -1.45      7.27 o 
   1   2   6       92.98       88.80     10.34 o 
   2   2   6     2182.35     2324.80     37.62 o 
   3   2   6       72.26       84.15     12.40 o 
   4   2   6      101.13       86.26     14.18 o 
   5   2   6     1349.92     1201.02     40.96 o 
   6   2   6      839.27      834.73     16.85 o 
   7   2   6      466.16      407.44     30.40 o 
   8   2   6      512.49      515.80     33.61 o 
   9   2   6      518.43      385.63     31.79 o 
  10   2   6       15.33        9.60     19.13 o 
  11   2   6        1.09       -1.13     18.15 o 
  12   2   6       38.52        5.10     21.71 o 
  13   2   6       28.21       22.87     22.26 o 
 -12   3   6       30.16       37.84     15.40 o 
 -11   3   6       11.49       49.05     14.20 o 
 -10   3   6      105.49      105.77     12.36 o 
  -9   3   6      228.71      201.67     13.72 o 
  -8   3   6       97.66       89.89     11.09 o 
  -7   3   6     1645.48     1665.67     78.00 o 
  -6   3   6        9.44       -5.15      8.40 o 
  -5   3   6      276.25      340.03     15.59 o 
  -4   3   6     1589.56     1467.59     28.95 o 
  -3   3   6      163.11      122.79     13.48 o 
  -2   3   6      234.46      254.54     16.50 o 
  -1   3   6      997.01     1014.37     30.63 o 
   0   3   6        1.00       -0.15      7.39 o 
   1   3   6     1113.29     1187.98     60.27 o 
   2   3   6      146.55      131.90      8.51 o 
   3   3   6       35.38       68.33      7.69 o 
   4   3   6     4692.63     5064.52    103.87 o 
   5   3   6      841.06      979.16     35.15 o 
   6   3   6     1987.08     1934.68     33.02 o 
   7   3   6      242.13      234.87     11.82 o 
   8   3   6      676.48      652.07     36.18 o 
   9   3   6      583.46      483.75     34.69 o 
  10   3   6      149.96      156.37     24.85 o 
  11   3   6      100.72       72.26     22.67 o 
  12   3   6        5.27       -5.36     20.15 o 
  13   3   6        2.75        3.39     20.37 o 
 -11   4   6       39.76       61.20     21.75 o 
 -10   4   6      165.30      169.92     17.65 o 
  -9   4   6      263.07      295.58     15.79 o 
  -8   4   6      525.03      456.93     22.41 o 
  -7   4   6      100.16       88.83     13.04 o 
  -6   4   6      654.93      708.70     23.08 o 
  -5   4   6      160.84      164.45     11.84 o 
  -4   4   6       13.01       34.73      7.97 o 
  -3   4   6     1230.53     1319.82     25.95 o 
  -2   4   6       28.33       22.01      5.79 o 
  -1   4   6      156.02      151.95     13.62 o 
   0   4   6     1791.28     1886.83     47.88 o 
   1   4   6     3094.45     2995.19     78.14 o 
   2   4   6      841.22      834.81     18.45 o 
   3   4   6      303.50      342.56     22.16 o 
   4   4   6     1278.73     1211.54     26.44 o 
   5   4   6     3808.37     4216.57     92.16 o 
   6   4   6       12.84       -4.25     13.63 o 
   7   4   6      124.89      162.28     11.45 o 
   8   4   6      132.66      148.18     21.83 o 
   9   4   6      736.09      703.66     40.96 o 
  10   4   6       72.04      110.94     24.29 o 
  11   4   6        7.23        0.79     18.65 o 
  12   4   6      140.82       87.56     26.25 o 
  13   4   6        2.92        1.64     22.15 o 
 -11   5   6      494.74      639.25     43.30 o 
 -10   5   6        2.12        7.04     11.93 o 
  -9   5   6       34.24       37.79     12.67 o 
  -8   5   6        2.53       -5.23     10.47 o 
  -7   5   6      672.98      665.45     31.56 o 
  -6   5   6      110.58      133.01     13.02 o 
  -5   5   6       10.87       19.71      8.56 o 
  -4   5   6      958.95      992.51     23.74 o 
  -3   5   6      542.10      586.83     16.86 o 
  -2   5   6     4125.95     4419.53     74.51 o 
  -1   5   6       31.11       49.74     10.64 o 
   0   5   6     1503.56     1594.39     43.49 o 
   1   5   6     3055.28     3060.01     43.95 o 
   2   5   6      710.73      752.58     16.83 o 
   3   5   6     5875.06     6436.04    107.63 o 
   4   5   6       88.38       39.44     12.75 o 
   5   5   6       22.58       20.90      9.39 o 
   6   5   6      618.76      622.29     19.15 o 
   7   5   6        2.51       -5.31      7.15 o 
   8   5   6      904.62      769.78     34.97 o 
   9   5   6     1257.72     1129.96     48.84 o 
  10   5   6      314.86      351.25     31.56 o 
  11   5   6        1.38       33.35     19.98 o 
  12   5   6       19.77       -8.95     18.61 o 
  13   5   6      127.62      121.83     27.39 o 
 -11   6   6       27.47       54.26     22.02 o 
 -10   6   6       58.35       54.48     21.09 o 
  -9   6   6       14.28       14.30     17.61 o 
  -8   6   6      282.55      333.89     19.92 o 
  -7   6   6       35.70       48.52     27.77 o 
  -6   6   6      581.03      640.17     40.96 o 
  -5   6   6      439.97      471.09     20.51 o 
  -4   6   6      579.98      541.96     18.19 o 
  -3   6   6        4.77        7.53      6.17 o 
  -2   6   6      752.89      712.62     32.44 o 
  -1   6   6     1721.95     1809.95     49.15 o 
   0   6   6       46.95       48.02     11.24 o 
   2   6   6      203.91      258.52     10.20 o 
   3   6   6      142.96      205.94     11.24 o 
   4   6   6        0.13       -5.97      7.58 o 
   5   6   6       72.02       54.21      8.89 o 
   6   6   6      468.69      453.30     17.45 o 
   7   6   6      180.49      143.52     14.04 o 
   8   6   6      665.07      664.58     21.08 o 
   9   6   6      189.80      186.00     26.15 o 
  10   6   6      136.16      148.60     24.62 o 
  11   6   6      258.68      255.93     30.32 o 
  12   6   6       43.10       34.39     22.29 o 
  13   6   6        0.18       18.72     22.18 o 
  14   6   6       90.09       79.58     28.12 o 
 -10   7   6        5.38        1.53     17.38 o 
  -9   7   6        2.12       -7.64     15.32 o 
  -8   7   6        0.77        7.43     15.77 o 
  -7   7   6      670.71      705.42     38.37 o 
  -6   7   6      342.04      335.55     18.83 o 
  -5   7   6     1923.53     1849.07     38.01 o 
  -4   7   6      272.15      260.99     14.37 o 
  -3   7   6      123.84      135.01      9.55 o 
  -2   7   6        1.58        9.18      4.99 o 
  -1   7   6      180.42      143.09     15.26 o 
   0   7   6      618.65      672.67     28.65 o 
   2   7   6      490.26      502.13     13.43 o 
   3   7   6     6413.63     7048.65     95.63 o 
   4   7   6       12.21       13.53      7.09 o 
   5   7   6     2204.41     2344.77     44.12 o 
   6   7   6       14.94       44.55      9.84 o 
   7   7   6      494.87      520.85     20.06 o 
   8   7   6      306.47      317.58     16.35 o 
   9   7   6        4.54       -5.84      9.11 o 
  10   7   6       35.51       45.57     19.60 o 
  11   7   6      389.49      371.63     33.79 o 
  12   7   6       31.29       98.29     26.86 o 
  13   7   6       24.83       -2.30     21.27 o 
  14   7   6        4.65       11.75     25.30 o 
 -10   8   6        2.82      -16.36     17.83 o 
  -9   8   6       27.14       38.64     18.52 o 
  -8   8   6      130.65       90.72     21.08 o 
  -7   8   6       50.64       37.47     17.18 o 
  -6   8   6      248.16      252.96     25.15 o 
  -5   8   6      408.22      358.83     29.52 o 
  -4   8   6       80.10       76.35     11.45 o 
  -3   8   6      134.86      109.71     12.27 o 
  -2   8   6      137.19      133.23      8.51 o 
  -1   8   6       71.78      125.31     15.61 o 
   0   8   6     1625.72     1442.23     45.58 o 
   1   8   6      487.92      700.17     30.60 o 
   2   8   6      901.80      955.94     19.21 o 
   3   8   6     3724.22     4125.93     60.67 o 
   4   8   6       70.39       89.32     11.85 o 
   5   8   6       35.54       45.12     10.71 o 
   6   8   6      259.73      294.77     31.01 o 
   7   8   6      172.19      152.20     10.77 o 
   8   8   6       23.21       42.29     10.88 o 
   9   8   6      203.89      260.42     16.69 o 
  10   8   6      245.96      354.97     31.71 o 
  11   8   6      103.42      105.51     26.28 o 
  12   8   6        2.09       14.23     20.66 o 
  13   8   6      155.12      169.53     32.18 o 
  14   8   6       27.38       51.78     27.82 o 
  -9   9   6       43.38       34.89     21.52 o 
  -8   9   6      180.79      204.85     27.26 o 
  -7   9   6        2.53       11.10     15.66 o 
  -6   9   6        9.51        6.49     15.78 o 
  -5   9   6       33.52       19.03     14.77 o 
  -4   9   6        1.90      -17.22     11.70 o 
  -3   9   6     5828.77     5315.83    120.99 o 
  -2   9   6      734.28      713.59     33.96 o 
  -1   9   6      152.80      140.92     17.41 o 
   0   9   6      477.74      505.19     27.24 o 
   1   9   6     2893.51     2529.53     65.47 o 
   2   9   6      152.16      203.67      9.93 o 
   3   9   6      332.24      336.83     13.82 o 
   4   9   6      705.73      738.49     23.69 o 
   5   9   6       26.49       39.68      9.54 o 
   6   9   6      378.68      414.35     24.10 o 
   7   9   6      167.14      161.76     15.50 o 
   8   9   6       81.39       94.35     12.59 o 
   9   9   6      195.59      149.47     14.49 o 
  10   9   6       14.62       56.63     16.35 o 
  11   9   6       38.29       55.76     21.71 o 
  12   9   6       93.37      105.28     25.92 o 
  13   9   6      107.96      133.27     30.45 o 
  -8  10   6       40.41       26.59     18.62 o 
  -7  10   6       41.84       16.63     18.29 o 
  -6  10   6       42.59       51.47     18.24 o 
  -5  10   6        6.61       16.34     15.14 o 
  -4  10   6      371.04      384.74     29.79 o 
  -3  10   6     1510.41     1581.47     56.32 o 
  -2  10   6      898.25      925.83     40.07 o 
  -1  10   6       11.67       18.46     12.93 o 
   0  10   6       98.17       71.89     14.86 o 
   1  10   6       28.89       28.35     12.34 o 
   2  10   6        3.11        0.35      7.20 o 
   3  10   6      275.04      260.07     12.74 o 
   4  10   6        4.73       -0.99     11.92 o 
   5  10   6      179.48      192.89     13.22 o 
   6  10   6      173.63      179.31     11.64 o 
   7  10   6      751.10      770.17     24.99 o 
   8  10   6        0.12       -0.77      8.47 o 
   9  10   6        1.39        1.37     21.64 o 
  10  10   6     2786.66     2605.17     52.02 o 
  11  10   6       38.69        7.92     20.41 o 
  12  10   6      200.02      149.06     29.51 o 
  13  10   6      140.67      125.54     30.03 o 
  -8  11   6       62.04       39.65     20.52 o 
  -7  11   6       10.82      -18.48     16.06 o 
  -6  11   6        0.28       -9.01     14.11 o 
  -5  11   6      388.91      369.64     30.92 o 
  -4  11   6      278.93      246.18     25.50 o 
  -3  11   6     1418.95     1510.00     55.32 o 
  -2  11   6      294.13      263.14     24.45 o 
  -1  11   6     1712.69     1773.39     57.24 o 
   0  11   6      180.23      191.11     21.41 o 
   1  11   6      348.79      326.39     24.64 o 
   2  11   6      104.37      105.75     17.42 o 
   3  11   6      314.94      308.00     23.81 o 
   4  11   6       44.11       58.10      9.72 o 
   5  11   6        8.86        7.89      9.02 o 
   6  11   6       50.96       63.07      9.55 o 
   7  11   6      118.41       86.95     10.48 o 
   8  11   6      411.78      395.94     16.69 o 
   9  11   6        4.40        0.06     12.93 o 
  10  11   6        8.26       17.82     12.29 o 
  11  11   6       42.06       68.16     13.78 o 
  12  11   6       69.58       49.01     22.84 o 
  13  11   6        6.71       -3.53     22.19 o 
  -7  12   6       14.52       36.49     20.84 o 
  -6  12   6      101.35       97.48     21.77 o 
  -5  12   6       17.62       34.48     18.89 o 
  -4  12   6      235.12      283.98     28.37 o 
  -3  12   6       18.43       30.62     16.10 o 
  -2  12   6      646.93      666.56     36.54 o 
  -1  12   6        0.17       -3.81     12.90 o 
   0  12   6       34.58       53.02     16.98 o 
   1  12   6      285.36      222.63     22.76 o 
   2  12   6      127.39      167.10     20.33 o 
   3  12   6       49.88       83.19     17.40 o 
   4  12   6       90.45      154.17     19.25 o 
   5  12   6      116.39      179.40     13.76 o 
   6  12   6      369.28      380.78     20.04 o 
   7  12   6       46.23       34.61      9.42 o 
   8  12   6       32.10       49.24     12.01 o 
   9  12   6       24.56       26.18     12.08 o 
  10  12   6      108.52       58.32     17.47 o 
  11  12   6       99.91       93.67     20.97 o 
  12  12   6        5.42      -21.05     21.13 o 
  13  12   6        0.32      -14.33     23.35 o 
  -6  13   6       28.53       60.15     21.67 o 
  -5  13   6        0.23       -1.89     15.37 o 
  -4  13   6        4.05       -6.15     15.98 o 
  -3  13   6      129.81      136.56     23.51 o 
  -2  13   6        0.52      -11.36     13.31 o 
  -1  13   6      226.92      224.28     25.12 o 
   0  13   6       80.00      117.81     19.22 o 
   1  13   6      454.59      475.67     30.12 o 
   2  13   6       90.84      110.52     19.25 o 
   3  13   6        9.81       -3.10     12.80 o 
   4  13   6        0.63        2.23     12.89 o 
   5  13   6       10.89       10.46     11.04 o 
   6  13   6      295.51      337.49     15.62 o 
   7  13   6       32.83       27.82      9.55 o 
   8  13   6      115.04      118.66     11.98 o 
   9  13   6       13.51       10.43      9.51 o 
  10  13   6       98.81      161.90     17.37 o 
  11  13   6       17.96       19.92     13.63 o 
  12  13   6       33.14       24.86     21.90 o 
  13  13   6        2.21        2.46     23.58 o 
  -5  14   6       49.77       67.17     21.13 o 
  -4  14   6       12.16       19.05     18.27 o 
  -3  14   6       35.88       32.59     17.30 o 
  -2  14   6       93.14       62.06     19.73 o 
  -1  14   6        4.19       19.33     16.22 o 
   0  14   6       32.31       33.14     16.89 o 
   1  14   6       42.55       42.10     16.71 o 
   2  14   6      188.03      221.00     23.88 o 
   3  14   6        3.08       -7.44     12.89 o 
   4  14   6        0.94       25.76     16.55 o 
   5  14   6       50.26       71.71     14.33 o 
   6  14   6      103.76       88.55     14.33 o 
   7  14   6       54.71       28.14     11.88 o 
   8  14   6        0.63        0.24      8.82 o 
   9  14   6      118.62       97.48     15.27 o 
  10  14   6      340.07      401.22     25.98 o 
  11  14   6       66.06       73.79     16.15 o 
  12  14   6       13.25       17.72     14.15 o 
  -4  15   6       59.29       61.22     21.26 o 
  -3  15   6      146.61      133.35     23.77 o 
  -2  15   6      190.12      206.41     25.99 o 
  -1  15   6       68.44       45.19     17.62 o 
   0  15   6       13.26       31.53     17.75 o 
   1  15   6      109.30      112.51     20.01 o 
   2  15   6       15.30       11.20     15.53 o 
   3  15   6      140.40      139.00     21.98 o 
   4  15   6       10.15        2.74     11.72 o 
   5  15   6      167.14      153.31     17.53 o 
   6  15   6       12.59       -5.30     11.41 o 
   7  15   6       32.73       38.93     13.67 o 
   8  15   6      141.88      130.07     16.13 o 
   9  15   6      278.06      272.39     28.95 o 
  10  15   6      150.37      160.57     24.53 o 
  11  15   6      199.36      216.46     20.15 o 
  12  15   6       32.56       14.56     28.44 o 
  -2  16   6        2.95       -3.26     17.19 o 
  -1  16   6       54.75       78.39     20.70 o 
   0  16   6       14.95       78.88     20.46 o 
   1  16   6       10.35       -7.04     14.01 o 
   2  16   6        3.84        2.75     15.91 o 
   3  16   6        1.12        3.29     13.03 o 
   4  16   6      176.46      159.75     17.47 o 
   5  16   6        2.97        9.21     12.77 o 
   6  16   6      168.65      139.20     17.03 o 
   7  16   6        0.15       -2.93     12.00 o 
   8  16   6       40.92       42.98     21.08 o 
   9  16   6       36.61       33.45     20.82 o 
  10  16   6        4.02        4.22     17.85 o 
  11  16   6       52.71       72.87     22.84 o 
  -1  17   6       86.94       94.61     22.13 o 
   0  17   6       37.44       24.65     17.67 o 
   1  17   6       17.88       11.78     13.35 o 
   2  17   6       15.42      -12.04     22.97 o 
   3  17   6       22.56       21.61     14.30 o 
   4  17   6        5.34      -15.22     14.23 o 
   5  17   6      147.35      157.14     19.69 o 
   6  17   6        0.69        1.34     19.78 o 
   7  17   6       17.29        4.88     19.06 o 
   8  17   6       51.00       59.13     22.71 o 
   9  17   6        0.78        2.05     21.02 o 
  10  17   6        7.70       10.48     20.39 o 
   1  18   6       15.27        0.14     14.21 o 
   2  18   6       65.62       55.31     16.00 o 
   3  18   6        9.76        1.57     13.43 o 
   4  18   6       82.61       77.74     18.07 o 
   5  18   6      240.73      236.67     21.36 o 
   6  18   6       77.22       57.96     23.76 o 
   7  18   6       15.41       14.78     22.99 o 
   8  18   6       58.76       55.60     24.33 o 
  -6 -15   7      258.03      222.04     29.23 o 
  -5 -15   7        2.87       -5.34     17.81 o 
  -4 -15   7      100.19       57.63     19.96 o 
  -3 -15   7        8.29       24.12     18.41 o 
  -8 -14   7       41.35       78.17     28.70 o 
  -7 -14   7        2.21        7.84     33.99 o 
  -6 -14   7        8.80       20.15     18.93 o 
  -5 -14   7       41.15       37.80     19.97 o 
  -4 -14   7       16.29       18.12     16.90 o 
  -3 -14   7        3.04       42.01     18.89 o 
  -2 -14   7        0.04       13.64     16.82 o 
  -1 -14   7       13.65        2.91     15.40 o 
  -9 -13   7       66.14       19.28     31.07 o 
  -8 -13   7        3.96       -7.09     14.65 o 
  -7 -13   7       17.46       35.57     15.58 o 
  -6 -13   7       85.84       77.47     16.60 o 
  -5 -13   7      480.28      515.88     28.22 o 
  -4 -13   7      305.21      379.29     31.29 o 
  -3 -13   7        0.07        8.70     16.24 o 
  -2 -13   7       19.18       11.79     16.07 o 
  -1 -13   7        0.01       -4.68     14.16 o 
   0 -13   7      237.67      200.69     23.54 o 
 -10 -12   7        0.72      -12.57     14.52 o 
  -9 -12   7        4.75       12.55     25.56 o 
  -8 -12   7        2.63       13.73     21.73 o 
  -7 -12   7       53.66       41.65     14.58 o 
  -6 -12   7       29.09       41.51     14.67 o 
  -5 -12   7      172.17      166.27     18.74 o 
  -4 -12   7        0.04       -6.50     12.13 o 
  -3 -12   7       44.09       52.59     16.69 o 
  -2 -12   7      191.46      217.76     23.86 o 
  -1 -12   7      151.44      175.01     22.34 o 
   0 -12   7        0.81       15.86     14.36 o 
   3 -12   7        0.01       -0.11     12.74 o 
   4 -12   7        6.27       -3.15     13.66 o 
 -11 -11   7        3.37       -0.67     13.86 o 
 -10 -11   7       31.72       15.31     15.17 o 
  -9 -11   7       51.97       53.08     15.35 o 
  -8 -11   7        9.50        5.84     30.67 o 
  -7 -11   7       70.62       67.35     26.87 o 
  -6 -11   7        0.58        2.44     15.03 o 
  -5 -11   7       39.66       19.27     20.82 o 
  -4 -11   7        8.19       -7.33     11.22 o 
  -3 -11   7       41.79       63.04     13.85 o 
  -2 -11   7      318.28      392.30     29.77 o 
  -1 -11   7       13.84       39.79     15.83 o 
   0 -11   7       58.17      106.00     18.47 o 
   1 -11   7       34.76       22.50     10.05 o 
   2 -11   7       33.76       12.93     16.63 o 
   3 -11   7       44.76       41.12     13.60 o 
   4 -11   7       75.92      100.95     16.50 o 
   5 -11   7       44.54       48.39     16.30 o 
 -12 -10   7      180.72      163.03     20.99 o 
 -11 -10   7       25.22       26.09     15.45 o 
 -10 -10   7      167.02      148.46     18.92 o 
  -9 -10   7      564.53      511.41     31.73 o 
  -8 -10   7       15.70       26.53     13.87 o 
  -7 -10   7        0.02        0.66     12.44 o 
  -6 -10   7       29.02       54.32     14.17 o 
  -5 -10   7      243.87      265.28     26.09 o 
  -4 -10   7        0.14       -6.01     11.66 o 
  -3 -10   7       12.73        5.64     11.71 o 
  -2 -10   7        0.00       -5.73     10.84 o 
  -1 -10   7       24.06        7.05     11.18 o 
   0 -10   7       72.27      103.52     17.18 o 
   1 -10   7       11.41        7.11      8.16 o 
   2 -10   7      135.21      174.53     25.99 o 
   3 -10   7      187.40      187.04     27.88 o 
   4 -10   7       15.41      -16.95     17.93 o 
   5 -10   7        0.02        1.41     20.57 o 
   6 -10   7        0.05       19.16     20.38 o 
 -12  -9   7        0.17       -3.37     13.22 o 
 -11  -9   7       15.83        5.84     13.49 o 
 -10  -9   7        9.40       29.30     28.04 o 
  -9  -9   7        2.30       10.30     12.90 o 
  -8  -9   7      105.65      101.30     15.56 o 
  -7  -9   7       13.60       26.17     24.12 o 
  -6  -9   7       51.89       61.93     13.89 o 
  -5  -9   7      231.25      227.37     18.92 o 
  -4  -9   7      228.81      226.55     18.58 o 
  -3  -9   7      176.22      170.60     16.69 o 
  -2  -9   7      452.29      461.41     23.03 o 
  -1  -9   7      542.61      570.69     24.16 o 
   0  -9   7      268.07      270.74     22.26 o 
   1  -9   7       92.63      106.88     20.60 o 
   2  -9   7       22.49       -5.47     16.05 o 
   3  -9   7      144.87      107.51     22.22 o 
   4  -9   7       48.99       77.01     23.32 o 
   5  -9   7       24.52        5.09     16.75 o 
   6  -9   7       60.67       54.54     21.93 o 
   7  -9   7       34.98       16.34     21.54 o 
 -12  -8   7      300.86      293.73     29.23 o 
 -11  -8   7        6.46       16.98     13.23 o 
 -10  -8   7      204.19      158.73     18.28 o 
  -9  -8   7       64.19       41.07     13.13 o 
  -8  -8   7       74.53       49.75     14.13 o 
  -7  -8   7       66.42       64.41     13.55 o 
  -6  -8   7       46.83       31.98     12.41 o 
  -5  -8   7       66.76       85.95     33.79 o 
  -4  -8   7      484.44      474.55     22.48 o 
  -3  -8   7        9.36       14.64     17.82 o 
  -2  -8   7      200.90      149.34     13.97 o 
  -1  -8   7       16.87        3.50      9.92 o 
   0  -8   7       29.33       19.81     10.04 o 
   1  -8   7     1485.40     1385.66     33.14 o 
   2  -8   7        5.28       -4.71      8.17 o 
   3  -8   7        0.00      -19.27     15.92 o 
   4  -8   7       52.83       61.83     19.32 o 
   5  -8   7       67.79       87.14     21.36 o 
   6  -8   7        9.22       19.11     19.80 o 
   7  -8   7        6.14       12.49     19.25 o 
   8  -8   7        0.97      -13.20     17.80 o 
 -12  -7   7        3.51       -6.66     13.10 o 
 -11  -7   7       62.23       95.03     16.14 o 
 -10  -7   7      155.02      145.66     17.03 o 
  -9  -7   7       42.97       25.95     12.07 o 
  -8  -7   7       10.88       -2.06     10.86 o 
  -7  -7   7      204.19      215.09     18.39 o 
  -6  -7   7      113.45      106.04     13.92 o 
  -5  -7   7      851.48      723.35     26.34 o 
  -4  -7   7       83.29       77.98     12.16 o 
  -3  -7   7       13.31       40.46     10.54 o 
  -2  -7   7        0.01       20.15     10.81 o 
  -1  -7   7        0.04        4.56      8.83 o 
   0  -7   7        1.80       -7.19      8.38 o 
   1  -7   7       92.00       69.45      8.99 o 
   2  -7   7       83.90      137.59     20.50 o 
   3  -7   7      199.04      215.02     19.29 o 
   4  -7   7       84.16       41.99     17.52 o 
   5  -7   7      816.36      853.02     44.48 o 
   6  -7   7       48.15       41.31     21.14 o 
   7  -7   7       61.54       88.70     23.24 o 
   8  -7   7        1.00       16.15     20.02 o 
 -13  -6   7        0.56        4.23     12.57 o 
 -12  -6   7      752.76      797.96     27.48 o 
 -11  -6   7       58.59       78.02     15.34 o 
 -10  -6   7        9.81       27.99     20.78 o 
  -9  -6   7      202.96      158.14     16.40 o 
  -8  -6   7      219.03      146.61     15.43 o 
  -7  -6   7        0.01       -9.19     10.53 o 
  -6  -6   7       20.08       -0.22     17.61 o 
  -5  -6   7      143.34      182.64     15.19 o 
  -4  -6   7       60.20       64.31     11.08 o 
  -3  -6   7        8.66        0.68     14.76 o 
  -2  -6   7      119.09      286.45     17.23 o 
  -1  -6   7        2.68       -3.43      7.70 o 
   0  -6   7        1.29       -0.95      6.66 o 
   1  -6   7      322.11      262.13     14.74 o 
   2  -6   7      181.12      167.97     10.55 o 
   3  -6   7        0.08        2.89      7.24 o 
   4  -6   7       65.49       22.58     16.27 o 
   5  -6   7      721.30      738.62     41.01 o 
   6  -6   7       66.75       77.06     22.06 o 
   7  -6   7      491.05      437.31     37.21 o 
   8  -6   7       28.08       26.08     21.20 o 
   9  -6   7        0.09      -17.07     18.76 o 
 -13  -5   7      352.62      383.17     26.89 o 
 -12  -5   7      115.27      134.35     15.33 o 
 -11  -5   7       23.63       27.13     13.39 o 
 -10  -5   7     1654.47     1673.26     43.47 o 
  -9  -5   7      291.18      319.15     20.23 o 
  -8  -5   7       19.98       41.64     26.31 o 
  -7  -5   7        4.13       -0.52     10.99 o 
  -6  -5   7      413.31      380.07     25.42 o 
  -5  -5   7     1126.15     1237.13     32.55 o 
  -4  -5   7       70.06       62.86     10.93 o 
  -3  -5   7      363.68      378.11     18.22 o 
  -2  -5   7      282.00      482.21     18.95 o 
  -1  -5   7        5.71        4.56      7.28 o 
   0  -5   7       15.99       29.18      6.79 o 
   1  -5   7      236.86      210.92     10.54 o 
   2  -5   7      199.82      210.30     10.57 o 
   3  -5   7      807.70      694.75     28.35 o 
   4  -5   7      373.13      344.57     29.20 o 
   5  -5   7      907.27      853.10     42.67 o 
   6  -5   7      101.44      115.14     22.16 o 
   7  -5   7       54.73       55.45     21.71 o 
   8  -5   7       24.62       31.14     21.36 o 
   9  -5   7       34.92       32.13     21.66 o 
  10  -5   7       10.91       18.55     21.71 o 
 -13  -4   7      344.28      395.30     21.77 o 
 -12  -4   7       10.08       -7.21     22.19 o 
 -11  -4   7     1122.73     1109.77     29.84 o 
 -10  -4   7       40.52       73.75     28.24 o 
  -9  -4   7      125.68      100.56     14.56 o 
  -8  -4   7        1.50       -0.36     10.59 o 
  -7  -4   7        0.00        0.75      9.74 o 
  -6  -4   7      405.70      423.84     32.43 o 
  -5  -4   7      411.60      505.39     20.93 o 
  -4  -4   7       59.58       69.82     10.68 o 
  -3  -4   7      165.16      126.11     12.49 o 
  -2  -4   7      869.07     1063.61     26.86 o 
  -1  -4   7        3.17        1.16      6.89 o 
   0  -4   7      141.91      148.25     16.13 o 
   1  -4   7     3092.73     3054.58     41.22 o 
   2  -4   7      495.40      473.83     13.39 o 
   3  -4   7       50.50       54.12     11.10 o 
   4  -4   7       61.69       60.67      7.71 o 
   5  -4   7      372.30      447.15     33.07 o 
   6  -4   7       41.25       24.45     17.18 o 
   7  -4   7       46.78       60.09     20.09 o 
   8  -4   7        7.08       -4.94     17.67 o 
   9  -4   7      310.69      293.90     34.07 o 
  10  -4   7       40.97       30.00     21.63 o 
 -13  -3   7      106.11      116.58     14.62 o 
 -12  -3   7       26.99       43.53     12.08 o 
 -11  -3   7      129.93      133.81     14.45 o 
 -10  -3   7       45.28       33.89     10.90 o 
  -9  -3   7      328.21      336.40     20.20 o 
  -8  -3   7       23.86       19.02     17.33 o 
  -7  -3   7      314.73      309.52     18.07 o 
  -6  -3   7      374.03      357.62     11.47 o 
  -5  -3   7     1263.80     1348.75     21.99 o 
  -4  -3   7      121.14      165.04     11.02 o 
  -3  -3   7     1281.59     1212.76     28.93 o 
  -2  -3   7     2492.06     2664.15     46.88 o 
  -1  -3   7       11.57       -0.71      6.98 o 
   0  -3   7       89.96       92.60      7.47 o 
   1  -3   7      709.88      746.26     16.19 o 
   2  -3   7      102.51       75.03      6.75 o 
   3  -3   7      168.25      149.33      8.04 o 
   4  -3   7       50.82       47.37      8.92 o 
   5  -3   7       13.17      -12.40     13.41 o 
   6  -3   7      268.05      244.38     27.72 o 
   7  -3   7       37.90       29.03     19.84 o 
   8  -3   7        0.13      -20.29     18.00 o 
   9  -3   7      115.09      100.99     26.21 o 
  10  -3   7        9.10       33.69     21.72 o 
  11  -3   7       11.11       57.82     25.20 o 
 -13  -2   7       35.98       55.50     28.63 o 
 -12  -2   7        1.40        7.08     16.57 o 
 -11  -2   7       11.64       -2.90     10.23 o 
 -10  -2   7      120.72       97.13     12.49 o 
  -9  -2   7      960.67      829.13     46.84 o 
  -8  -2   7       33.82       35.29      7.87 o 
  -7  -2   7      471.22      578.64     30.06 o 
  -6  -2   7      845.97      856.12     18.55 o 
  -5  -2   7      658.10      529.03     13.45 o 
  -4  -2   7     1065.96     1021.76     18.65 o 
  -3  -2   7      774.51      783.32     15.65 o 
  -2  -2   7        9.28       36.88      5.52 o 
  -1  -2   7       39.71       47.38      7.83 o 
   0  -2   7      515.21      527.83     13.89 o 
   1  -2   7     1739.58     1978.82     46.26 o 
   2  -2   7      879.04      891.35     17.83 o 
   3  -2   7       39.12        8.90      4.60 o 
   4  -2   7      679.59      682.32     13.24 o 
   5  -2   7        2.22      -16.84     12.74 o 
   6  -2   7      148.64      191.09     23.94 o 
   7  -2   7      441.68      498.94     35.39 o 
   8  -2   7      414.16      282.38     30.14 o 
   9  -2   7       36.19       29.29     20.16 o 
  10  -2   7        2.37        0.64     20.67 o 
  11  -2   7       40.62       27.48     23.69 o 
 -13  -1   7       13.40       14.94     25.79 o 
 -12  -1   7      131.77      123.99     14.08 o 
 -11  -1   7       19.02       24.11     11.02 o 
 -10  -1   7     1070.42     1132.65     28.66 o 
  -9  -1   7      766.34      692.22     17.87 o 
  -8  -1   7     2111.70     1975.06     33.53 o 
  -7  -1   7       32.86       38.16      7.22 o 
  -6  -1   7     1248.99     1094.18     21.59 o 
  -5  -1   7       56.01      108.10     12.59 o 
  -4  -1   7      330.54      291.15     10.69 o 
  -3  -1   7       97.81       88.54      6.62 o 
  -2  -1   7      143.09      131.33      7.44 o 
  -1  -1   7      407.55      446.12     11.81 o 
   0  -1   7      276.41      371.42     12.44 o 
   1  -1   7      178.53      214.88     11.87 o 
   2  -1   7        2.72       -4.19      4.50 o 
   3  -1   7       66.72       93.05      6.05 o 
   4  -1   7     1074.90     1033.48     22.35 o 
   5  -1   7      195.03      184.11     21.39 o 
   6  -1   7      543.75      491.87     32.40 o 
   7  -1   7      268.75      338.67     30.85 o 
   8  -1   7       12.24       18.54     19.07 o 
   9  -1   7        5.36       -2.11     19.54 o 
  10  -1   7       30.69        4.80     19.05 o 
  11  -1   7      133.59      177.18     28.65 o 
  12  -1   7       14.15       27.61     23.62 o 
 -12   0   7       14.37       30.61     24.53 o 
 -11   0   7        0.20       -8.06     13.52 o 
 -10   0   7      759.85      811.84     20.40 o 
  -9   0   7      239.91      238.52     12.15 o 
  -8   0   7      539.12      584.75     16.25 o 
  -7   0   7      149.25      136.21     11.72 o 
  -6   0   7        2.30        4.84      6.16 o 
  -5   0   7      110.25      171.05      9.21 o 
  -4   0   7     1359.04     1379.27     28.11 o 
  -3   0   7       90.20       95.58      7.21 o 
  -2   0   7     1081.05     1120.19     24.37 o 
  -1   0   7       11.25        4.08      5.63 o 
   0   0   7     1062.41     1194.39     17.15 o 
   1   0   7       24.46       45.48     10.98 o 
   2   0   7     1059.58     1141.94     19.06 o 
   3   0   7     1408.52     1546.11     29.42 o 
   4   0   7      251.92      293.95     11.63 o 
   5   0   7      586.96      622.42     31.94 o 
   6   0   7      104.71      141.07     21.45 o 
   7   0   7      459.58      551.34     34.42 o 
   8   0   7      667.76      672.05     39.30 o 
   9   0   7      179.21      151.88     24.41 o 
  10   0   7       16.15        2.77     18.45 o 
  11   0   7       74.64       86.61     24.36 o 
  12   0   7        0.11       -4.23     21.19 o 
 -12   1   7       80.56      104.51     27.29 o 
 -11   1   7      102.01      126.14     13.06 o 
 -10   1   7      183.75      176.37     12.81 o 
  -9   1   7      142.10      118.12     17.60 o 
  -8   1   7      217.87      219.09     13.99 o 
  -7   1   7      152.39      145.76     11.43 o 
  -6   1   7       12.50        3.99      5.81 o 
  -5   1   7       31.61       37.37      8.45 o 
  -4   1   7     1923.15     1995.27     35.83 o 
  -3   1   7      732.53      772.60     28.72 o 
  -2   1   7     1441.03     1394.59     40.11 o 
  -1   1   7     2244.08     2243.00     36.91 o 
   0   1   7     1855.71     2005.45     27.34 o 
   1   1   7     1977.62     1999.60     27.46 o 
   2   1   7        4.00        9.20      8.95 o 
   3   1   7      235.64      234.10     19.96 o 
   4   1   7      148.42      177.36     17.79 o 
   5   1   7     1097.37     1056.10     54.47 o 
   6   1   7       56.11       35.16     16.64 o 
   7   1   7      612.56      476.89     31.75 o 
   8   1   7     1100.00     1117.62     49.63 o 
   9   1   7        3.61        1.96     16.25 o 
  10   1   7       11.06       64.27     21.95 o 
  11   1   7      224.56      207.08     29.26 o 
  12   1   7        7.05        6.03     18.09 o 
 -12   2   7      273.51      352.94     23.88 o 
 -11   2   7        8.22       -7.18      9.57 o 
 -10   2   7       58.64       60.10     10.80 o 
  -9   2   7       78.04       39.57     10.89 o 
  -8   2   7      782.04      821.41     38.89 o 
  -7   2   7      261.16      290.48     12.18 o 
  -6   2   7      143.90      133.81     20.09 o 
  -5   2   7     1854.64     1923.18     37.03 o 
  -4   2   7      178.10      187.41     11.43 o 
  -3   2   7     3982.11     4314.22     64.08 o 
  -2   2   7      629.37      828.93     44.41 o 
  -1   2   7      356.02      365.75     13.88 o 
   0   2   7      853.27      816.47     27.38 o 
   1   2   7      198.94      176.81     44.32 o 
   2   2   7     2768.72     3032.68     56.60 o 
   3   2   7       34.76       40.89     11.73 o 
   4   2   7       77.91       93.52     14.32 o 
   5   2   7       10.61        0.32     11.32 o 
   6   2   7      367.34      398.18     18.08 o 
   7   2   7     2090.00     2253.64     66.51 o 
   8   2   7      833.18      817.24     41.02 o 
   9   2   7      110.52       69.22     20.76 o 
  10   2   7        6.19       15.40     19.91 o 
  11   2   7        5.45        6.61     18.74 o 
  12   2   7        2.57       18.32     20.60 o 
  13   2   7       57.60       48.48     24.85 o 
 -12   3   7        6.32       -2.43     13.42 o 
 -11   3   7       30.37       33.99     27.57 o 
 -10   3   7       54.00       90.18     12.12 o 
  -9   3   7     1529.36     1576.57     32.91 o 
  -8   3   7      339.38      336.04     16.28 o 
  -7   3   7      522.38      535.23     21.24 o 
  -6   3   7      218.35      236.67     14.82 o 
  -5   3   7      394.55      371.00     16.45 o 
  -4   3   7      217.02      221.07     18.55 o 
  -3   3   7      499.88      540.48     24.31 o 
  -2   3   7     2424.89     2482.87     58.46 o 
  -1   3   7     1511.57     1513.50     41.06 o 
   0   3   7     3905.04     4258.05     88.59 o 
   1   3   7      153.88      204.12     10.10 o 
   2   3   7       89.40       96.70      8.63 o 
   3   3   7      332.44      302.31     14.17 o 
   4   3   7     1054.80     1153.04     37.19 o 
   5   3   7      278.57      239.08     20.12 o 
   6   3   7      752.39      796.29     34.51 o 
   7   3   7     1187.72     1099.34     43.60 o 
   8   3   7       84.96       74.45     19.62 o 
   9   3   7      713.51      690.26     39.46 o 
  10   3   7       44.14       71.12     20.97 o 
  11   3   7       15.99       23.30     20.20 o 
  12   3   7       11.26       10.93     19.65 o 
  13   3   7       28.89       28.77     23.66 o 
 -11   4   7        4.27       29.33     16.36 o 
 -10   4   7       39.75       38.53     10.92 o 
  -9   4   7        4.10        3.36      9.06 o 
  -8   4   7      311.86      351.47     19.54 o 
  -7   4   7      127.14      134.81     13.76 o 
  -6   4   7      191.35      185.25     13.88 o 
  -5   4   7      133.58      142.58     14.29 o 
  -4   4   7      644.42      632.77     28.74 o 
  -3   4   7      160.76      159.72     13.96 o 
  -2   4   7        1.72       -2.34      9.17 o 
  -1   4   7     4699.94     4608.32     95.76 o 
   0   4   7     2939.44     3263.32     72.73 o 
   1   4   7     1629.64     1694.53     28.75 o 
   2   4   7    10726.54    11752.81    166.64 o 
   3   4   7        1.68      -10.77      7.18 o 
   4   4   7      727.90      792.17     21.45 o 
   5   4   7      131.32      107.17     14.79 o 
   6   4   7      111.91      123.50     17.40 o 
   7   4   7      109.15      112.48      9.52 o 
   8   4   7      189.35      161.49     24.22 o 
   9   4   7      299.88      225.73     28.03 o 
  10   4   7        1.61       -6.00     17.60 o 
  11   4   7       40.05       12.23     19.24 o 
  12   4   7        9.02        9.98     19.59 o 
  13   4   7       64.86       64.29     24.21 o 
 -11   5   7        7.13       -6.25     15.40 o 
 -10   5   7       87.82      105.74     21.35 o 
  -9   5   7       99.55      135.47     13.84 o 
  -8   5   7        2.03        3.76     10.72 o 
  -7   5   7      877.58      838.71     27.41 o 
  -6   5   7        2.36       -9.27     12.32 o 
  -5   5   7      203.17      223.98     15.09 o 
  -4   5   7     1087.04     1141.12     26.06 o 
  -3   5   7       15.10        1.30      6.58 o 
  -2   5   7      885.82      848.97     25.54 o 
  -1   5   7      311.34      301.86     19.89 o 
   0   5   7     6305.43     6691.86    133.00 o 
   1   5   7     2386.59     2649.12     39.89 o 
   2   5   7     2359.54     2600.30     48.47 o 
   3   5   7        0.68       -0.71     13.23 o 
   4   5   7     2215.92     2420.18     41.75 o 
   5   5   7       84.01       70.00      9.78 o 
   6   5   7      459.04      520.05     29.14 o 
   7   5   7      551.41      533.14     50.27 o 
   8   5   7      241.84      266.01     25.63 o 
   9   5   7      105.84       50.02     19.03 o 
  10   5   7       47.18       49.12     19.81 o 
  11   5   7       20.89       20.82     19.86 o 
  12   5   7      339.66      405.83     38.67 o 
  13   5   7       15.64       61.12     24.16 o 
 -10   6   7        1.04      -10.15     15.07 o 
  -9   6   7      261.67      265.68     28.74 o 
  -8   6   7      160.62      181.66     23.98 o 
  -7   6   7       33.74       32.00     12.10 o 
  -6   6   7      772.72      721.34     38.02 o 
  -5   6   7      177.05      171.00     13.04 o 
  -4   6   7     1156.88     1061.69     62.41 o 
  -3   6   7       18.14        8.82      6.77 o 
  -2   6   7       43.74       51.30      8.63 o 
  -1   6   7     2981.08     2816.43     68.41 o 
   0   6   7      686.17      725.07     30.31 o 
   1   6   7       66.44      103.34     14.04 o 
   2   6   7      753.23      902.06     19.27 o 
   3   6   7     1141.02     1145.64     33.16 o 
   4   6   7     1212.46     1253.90     30.23 o 
   6   6   7      918.35      970.82     36.50 o 
   7   6   7       13.74       11.85     14.55 o 
   8   6   7      531.89      581.78     20.16 o 
   9   6   7      546.55      461.61     33.18 o 
  10   6   7      451.83      518.75     36.28 o 
  11   6   7        0.03       -9.59     19.20 o 
  12   6   7       50.57       54.32     22.22 o 
  13   6   7        7.47       -1.25     21.01 o 
 -10   7   7        1.32       14.86     19.25 o 
  -9   7   7       29.87       21.36     18.31 o 
  -8   7   7      303.65      343.36     30.83 o 
  -7   7   7       59.01       45.40     16.18 o 
  -6   7   7     1009.14      968.54     42.80 o 
  -5   7   7       43.18       60.90     15.55 o 
  -4   7   7        1.76        0.55      7.63 o 
  -3   7   7       45.83       39.31     12.00 o 
  -2   7   7      486.19      539.32     13.65 o 
  -1   7   7      134.61      129.04     15.23 o 
   0   7   7      577.82      655.54     28.80 o 
   1   7   7      121.93      143.09     16.12 o 
   2   7   7      314.00      302.61     19.63 o 
   3   7   7        1.06       -2.46      5.83 o 
   4   7   7        3.81        7.40      7.09 o 
   5   7   7       87.51       73.38      9.95 o 
   6   7   7      434.09      355.81     17.46 o 
   7   7   7      527.42      539.30     20.10 o 
   8   7   7      133.79      126.78     12.73 o 
   9   7   7     1022.22      880.70     44.02 o 
  10   7   7       30.37       31.63     19.16 o 
  11   7   7       17.91        4.51     20.67 o 
  12   7   7      135.14      187.66     30.12 o 
  13   7   7        0.14        1.65     23.12 o 
  -9   8   7       30.30       51.42     20.31 o 
  -8   8   7      394.56      382.56     33.61 o 
  -7   8   7        3.50       -5.38     13.86 o 
  -6   8   7      668.89      616.04     35.83 o 
  -5   8   7      227.47      228.80     24.28 o 
  -4   8   7      339.65      296.37     24.76 o 
  -3   8   7        3.79       -1.10     11.31 o 
  -2   8   7      582.14      545.58     30.26 o 
  -1   8   7        2.62        4.17     11.01 o 
   0   8   7      623.83      528.38     27.24 o 
   1   8   7      908.21     1014.12     38.01 o 
   2   8   7       47.62       34.95     12.13 o 
   3   8   7      787.67      773.22     32.18 o 
   4   8   7      233.24      231.19     12.99 o 
   5   8   7      265.43      273.48     15.25 o 
   6   8   7       10.88       15.89      8.82 o 
   7   8   7      758.60      752.74     20.04 o 
   8   8   7      379.96      402.93     28.01 o 
   9   8   7       23.48       12.66      9.97 o 
  10   8   7       62.50       43.30     21.07 o 
  11   8   7      355.55      321.89     32.35 o 
  12   8   7      250.89      238.87     31.13 o 
  13   8   7        0.84        8.02     23.14 o 
  -9   9   7       79.44       88.16     24.30 o 
  -8   9   7        0.46       24.66     17.96 o 
  -7   9   7       11.01       13.80     15.92 o 
  -6   9   7        3.04       -2.60     14.25 o 
  -5   9   7      130.61      146.90     21.84 o 
  -4   9   7      416.11      489.52     32.79 o 
  -3   9   7      262.69      245.42     23.01 o 
  -2   9   7      695.37      584.97     31.32 o 
  -1   9   7      458.35      438.36     26.63 o 
   0   9   7     1081.29     1056.74     39.58 o 
   1   9   7     1506.06     1450.30     47.67 o 
   2   9   7      306.07      333.25     23.62 o 
   3   9   7      889.95      938.89     31.58 o 
   4   9   7      304.62      321.36     14.80 o 
   5   9   7      310.02      346.76     16.33 o 
   6   9   7        4.16       14.05      9.28 o 
   7   9   7        5.22       10.02      7.30 o 
   8   9   7      128.68      135.66     13.48 o 
   9   9   7     2374.07     2577.02     49.75 o 
  10   9   7      110.46      181.78     27.45 o 
  11   9   7      122.84      135.80     26.84 o 
  12   9   7       51.16       51.92     22.92 o 
  13   9   7      302.09      308.92     37.34 o 
  -8  10   7        0.84        7.10     18.19 o 
  -7  10   7        1.48       -9.90     16.29 o 
  -6  10   7       67.17       75.30     19.44 o 
  -5  10   7       53.36       39.96     17.95 o 
  -4  10   7      577.54      554.30     35.40 o 
  -3  10   7       38.83       29.10     15.15 o 
  -2  10   7     1241.03     1061.83     43.47 o 
  -1  10   7       51.02       43.32     14.15 o 
   0  10   7       41.58       40.90     14.35 o 
   1  10   7      621.82      658.31     33.02 o 
   2  10   7      550.88      611.65     32.33 o 
   3  10   7       24.26       51.02      7.87 o 
   4  10   7        0.09       -7.93      7.17 o 
   5  10   7      168.52      163.15     12.78 o 
   6  10   7      526.89      619.24     22.00 o 
   7  10   7      351.28      355.46     16.00 o 
   8  10   7        7.42        6.43      8.79 o 
   9  10   7      151.16      204.19     16.19 o 
  10  10   7        0.48      -13.07     10.23 o 
  11  10   7       12.81       -6.35     20.47 o 
  12  10   7       52.24       37.41     21.56 o 
  13  10   7       24.16        7.21     23.96 o 
  -7  11   7      206.28      251.22     29.43 o 
  -6  11   7       97.05       87.93     20.49 o 
  -5  11   7        0.52        0.15     14.39 o 
  -4  11   7       23.29       17.40     15.97 o 
  -3  11   7      137.69      124.86     20.08 o 
  -2  11   7      308.56      297.36     25.74 o 
  -1  11   7     1543.24     1441.43     52.02 o 
   0  11   7       25.22       22.44     14.00 o 
   1  11   7       68.40       56.16     15.29 o 
   2  11   7       69.11       61.12     16.51 o 
   3  11   7       12.16       15.74     14.46 o 
   4  11   7       83.62       76.73     10.35 o 
   5  11   7      550.91      501.63     19.71 o 
   6  11   7       13.44       17.44      9.76 o 
   7  11   7        1.95       -3.94      8.66 o 
   8  11   7      138.77      127.14     14.55 o 
   9  11   7      360.07      443.63     25.43 o 
  10  11   7       14.68       26.78     12.24 o 
  11  11   7        1.44      -23.50     18.85 o 
  12  11   7        7.81       -4.29     21.44 o 
  13  11   7       30.34       14.50     22.10 o 
  -7  12   7       37.82       25.84     19.40 o 
  -6  12   7        3.31       18.80     17.52 o 
  -5  12   7      226.94      176.29     25.35 o 
  -4  12   7      186.89      210.87     25.22 o 
  -3  12   7      119.76       83.46     19.27 o 
  -2  12   7       46.59       47.46     16.55 o 
  -1  12   7       53.69       46.82     15.98 o 
   0  12   7       43.84       48.32     17.15 o 
   1  12   7      581.72      602.46     33.20 o 
   2  12   7      346.37      331.17     26.31 o 
   3  12   7      619.24      642.66     35.13 o 
   4  12   7      100.12       93.29     19.40 o 
   5  12   7        3.32        3.76     14.53 o 
   6  12   7        1.35       -9.45      8.02 o 
   7  12   7       77.46      102.54     25.50 o 
   8  12   7      458.00      422.84     18.16 o 
   9  12   7      100.78       82.51     11.01 o 
  10  12   7      426.69      426.39     23.02 o 
  11  12   7       10.49        3.47     18.34 o 
  12  12   7       52.86       70.22     25.18 o 
  13  12   7       80.03       45.30     26.36 o 
  -6  13   7       21.52       41.44     20.37 o 
  -5  13   7       84.93       95.54     21.94 o 
  -4  13   7       82.40       88.01     20.82 o 
  -3  13   7       42.08       70.68     18.97 o 
  -2  13   7       88.48      104.25     19.61 o 
  -1  13   7      198.25      160.91     21.53 o 
   0  13   7      929.56      921.25     43.56 o 
   1  13   7     1012.29     1162.37     46.52 o 
   2  13   7      537.86      587.98     33.44 o 
   3  13   7     1569.72     1527.54     53.57 o 
   4  13   7       83.40      133.26     21.30 o 
   5  13   7      191.41      125.90     20.85 o 
   6  13   7       99.82      115.92     15.06 o 
   7  13   7       10.45       -7.75     10.81 o 
   8  13   7        0.04       -5.55      8.55 o 
   9  13   7        2.89       -0.71      6.67 o 
  10  13   7        1.28       -7.65     12.10 o 
  11  13   7       94.05       76.84     15.75 o 
  12  13   7       67.41       44.79     24.48 o 
  -5  14   7       11.98       10.22     18.63 o 
  -4  14   7        3.47      -21.86     14.57 o 
  -3  14   7       68.04       24.31     18.07 o 
  -2  14   7        6.99       22.25     15.96 o 
  -1  14   7      102.62      113.86     20.44 o 
   0  14   7      445.57      481.38     33.01 o 
   1  14   7       71.65      148.89     21.04 o 
   2  14   7       14.42       26.27     16.35 o 
   3  14   7      228.28      229.30     24.89 o 
   4  14   7      124.59       78.81     18.07 o 
   5  14   7       12.04       29.14     16.81 o 
   6  14   7        4.02        0.49     11.13 o 
   7  14   7       49.13       22.02     12.85 o 
   8  14   7       19.98       16.05     12.05 o 
   9  14   7        6.32        1.26     11.60 o 
  10  14   7      234.06      220.71     23.63 o 
  11  14   7       16.70       38.65     20.65 o 
  12  14   7      162.71      238.36     32.84 o 
  -4  15   7        5.28      -18.67     16.52 o 
  -3  15   7       22.81       25.93     18.28 o 
  -2  15   7       52.77       21.37     17.50 o 
  -1  15   7       17.96       -5.90     14.92 o 
   0  15   7      105.88      136.79     22.88 o 
   1  15   7        3.17       47.62     17.02 o 
   2  15   7       48.06       68.44     18.13 o 
   3  15   7        3.62       -4.07     14.29 o 
   4  15   7      189.62      183.37     24.08 o 
   5  15   7      453.67      473.82     25.12 o 
   6  15   7        1.40       -8.91     11.38 o 
   7  15   7      386.06      459.15     25.80 o 
   8  15   7      121.40      139.32     16.49 o 
   9  15   7       65.82       97.40     15.99 o 
  10  15   7       14.28       20.65     19.85 o 
  11  15   7       92.73      147.09     25.35 o 
  -2  16   7       46.16       29.36     19.75 o 
  -1  16   7        0.18        0.70     16.41 o 
   0  16   7        1.43      -16.10     14.96 o 
   1  16   7      117.85       98.27     21.44 o 
   2  16   7        2.40        4.94     16.09 o 
   3  16   7       53.05       69.06     18.82 o 
   4  16   7        1.65        4.50     15.34 o 
   5  16   7      371.95      333.22     22.21 o 
   6  16   7      116.57      130.66     17.32 o 
   7  16   7        5.32       10.77     13.25 o 
   8  16   7       11.81       -6.52     12.53 o 
   9  16   7       29.91       35.18     21.84 o 
  10  16   7        0.24       -3.65     17.27 o 
  11  16   7       10.98       23.30     20.51 o 
  -1  17   7       14.45        6.34     17.95 o 
   0  17   7       17.81        0.91     16.75 o 
   1  17   7       39.72       67.27     20.72 o 
   2  17   7      312.91      290.69     28.75 o 
   3  17   7        0.07       -6.71     12.76 o 
   4  17   7      193.08      216.12     20.71 o 
   5  17   7       66.68       60.92     36.69 o 
   6  17   7        9.82       26.46     13.93 o 
   7  17   7        1.99        3.59     15.09 o 
   8  17   7       40.07       21.36     22.39 o 
   9  17   7        8.38       46.88     23.54 o 
  10  17   7        2.44        1.55     20.60 o 
   1  18   7        1.13      -23.51     15.67 o 
   2  18   7       68.24       80.52     18.18 o 
   3  18   7      183.61      194.52     21.32 o 
   4  18   7       54.35       59.86     15.95 o 
   5  18   7      141.23      128.45     19.77 o 
   6  18   7        4.37       26.37     15.71 o 
   7  18   7       71.61       65.27     24.70 o 
   8  18   7       16.68       -2.06     20.31 o 
  -7 -14   8       19.25       16.13     43.05 o 
  -6 -14   8       66.67       91.53     18.82 o 
  -5 -14   8        2.52       20.48     18.49 o 
  -4 -14   8        0.09      -20.01     15.31 o 
  -3 -14   8        3.28       25.21     18.11 o 
  -2 -14   8        4.19       17.56     16.77 o 
  -1 -14   8        1.29       19.76     16.16 o 
  -8 -13   8        6.54       26.63     16.54 o 
  -7 -13   8       10.86        3.53     40.54 o 
  -6 -13   8       29.73       19.12     15.73 o 
  -5 -13   8        3.68      -13.36     13.70 o 
  -4 -13   8       65.79       47.33     19.20 o 
  -3 -13   8       35.90       33.10     16.53 o 
  -2 -13   8       64.26       84.24     20.00 o 
  -1 -13   8       38.46       33.24     16.58 o 
 -10 -12   8        0.60       18.76     15.76 o 
  -9 -12   8       48.90       28.20     16.38 o 
  -8 -12   8       13.30       26.24     15.01 o 
  -7 -12   8        3.49       -4.15     13.15 o 
  -6 -12   8      266.38      200.37     20.64 o 
  -5 -12   8       67.65       65.02     16.19 o 
  -4 -12   8       14.29       16.11     13.64 o 
  -3 -12   8      110.19      107.38     16.73 o 
  -2 -12   8       71.15       83.05     19.71 o 
  -1 -12   8       17.78       28.97     16.12 o 
   0 -12   8        9.96        6.41     14.00 o 
   3 -12   8       22.71       30.89     21.55 o 
 -10 -11   8        0.22       -1.73     13.52 o 
  -9 -11   8       22.65       36.65     15.95 o 
  -8 -11   8        8.46        4.78     18.81 o 
  -7 -11   8       67.75       87.05     16.16 o 
  -6 -11   8       50.95       52.73     19.37 o 
  -5 -11   8       73.78       81.17     15.56 o 
  -4 -11   8       44.41       37.53     39.34 o 
  -3 -11   8        4.02       -7.34     12.23 o 
  -2 -11   8       25.44       18.68     17.97 o 
  -1 -11   8        7.54       14.70     14.88 o 
   0 -11   8     1230.05     1262.44     48.03 o 
   3 -11   8       50.43       65.11     15.28 o 
   4 -11   8        7.66       19.92     14.18 o 
 -11 -10   8       40.43       50.73     16.48 o 
 -10 -10   8       50.11       58.81     15.81 o 
  -9 -10   8        0.90        2.17     12.70 o 
  -8 -10   8      192.67      163.02     18.98 o 
  -7 -10   8       14.48       15.80     12.69 o 
  -6 -10   8      194.35      168.87     17.77 o 
  -5 -10   8        4.58       -5.60     11.24 o 
  -4 -10   8      159.47      149.61     19.21 o 
  -3 -10   8       56.73       59.96     23.52 o 
  -2 -10   8       17.61       23.30     12.26 o 
  -1 -10   8        3.94       24.39     22.31 o 
   0 -10   8      202.94      221.82     21.61 o 
   1 -10   8       21.62       35.27     13.57 o 
   2 -10   8       11.98       20.55     18.44 o 
   3 -10   8      254.67      349.95     34.46 o 
   4 -10   8       23.39       -0.15     20.24 o 
   5 -10   8        9.08       -0.09     20.26 o 
 -11  -9   8      104.05      123.72     19.60 o 
 -10  -9   8      148.07      133.39     18.65 o 
  -9  -9   8      214.66      241.93     21.11 o 
  -8  -9   8       33.99       45.04     13.76 o 
  -7  -9   8        0.06       -7.22     12.29 o 
  -6  -9   8        1.72       -3.73     11.42 o 
  -5  -9   8        2.03       -5.60     14.85 o 
  -4  -9   8      701.32      732.02     28.06 o 
  -3  -9   8       17.71       17.96     11.26 o 
  -2  -9   8       45.20       34.01     12.29 o 
  -1  -9   8        0.37        5.39     10.67 o 
   0  -9   8      900.57      896.41     52.24 o 
   1  -9   8      190.21      186.90     19.51 o 
   2  -9   8        0.08        6.05     16.26 o 
   3  -9   8      138.65      144.27     24.38 o 
   4  -9   8       77.44       49.17     21.09 o 
   5  -9   8       48.25       43.06     23.04 o 
   6  -9   8       36.35        8.83     19.80 o 
 -12  -8   8      269.04      232.34     22.17 o 
 -11  -8   8      317.49      349.47     24.18 o 
 -10  -8   8       83.22       81.96     15.83 o 
  -9  -8   8       49.46       69.96     15.75 o 
  -8  -8   8        4.17        8.91     11.82 o 
  -7  -8   8       30.57       22.57     12.49 o 
  -6  -8   8      944.63      914.54     31.56 o 
  -5  -8   8       38.14       28.63     13.00 o 
  -4  -8   8      881.22      862.64     29.95 o 
  -3  -8   8      373.71      334.42     20.49 o 
  -2  -8   8       12.54       14.72     10.84 o 
  -1  -8   8      175.67      191.72     15.22 o 
   0  -8   8      262.10      211.62     55.29 o 
   1  -8   8       49.72       43.14      9.81 o 
   2  -8   8      448.00      392.55     18.82 o 
   3  -8   8        0.04       22.30     17.39 o 
   4  -8   8       36.55       30.69     20.54 o 
   5  -8   8       10.04       41.38     20.03 o 
   6  -8   8        7.50       18.07     20.57 o 
   7  -8   8        6.99       -9.85     18.50 o 
 -12  -7   8       96.18       93.30     34.13 o 
 -11  -7   8        1.97        3.58     13.37 o 
 -10  -7   8        4.01        9.27     12.68 o 
  -9  -7   8       10.52        3.02     12.12 o 
  -8  -7   8       25.20       34.14     13.18 o 
  -7  -7   8        6.84       -4.55     11.26 o 
  -6  -7   8        1.03      -14.47     10.71 o 
  -5  -7   8       76.34       69.65     13.53 o 
  -4  -7   8      941.12      884.11     38.67 o 
  -3  -7   8        4.11      -15.13     13.15 o 
  -2  -7   8       87.06       70.53     20.20 o 
  -1  -7   8        2.38       16.49     31.35 o 
   0  -7   8      268.78      291.03     17.37 o 
   1  -7   8        7.51       17.43      7.91 o 
   2  -7   8      256.93      210.72     14.66 o 
   3  -7   8       27.02        2.61     16.37 o 
   4  -7   8      116.31      144.58     22.86 o 
   5  -7   8        7.30       -1.21     16.46 o 
   6  -7   8       29.81       62.46     21.88 o 
   7  -7   8        0.82        2.57     17.97 o 
   8  -7   8      128.50      168.77     29.26 o 
 -12  -6   8       95.96       87.15     17.00 o 
 -11  -6   8      101.69      110.21     17.29 o 
 -10  -6   8      450.09      375.09     23.05 o 
  -9  -6   8       27.97       23.40     12.70 o 
  -8  -6   8      197.37      203.05     44.24 o 
  -7  -6   8       34.36       86.80     14.14 o 
  -6  -6   8        3.91      -10.22      9.82 o 
  -5  -6   8       13.72        6.74     18.18 o 
  -4  -6   8      886.07      791.66     26.98 o 
  -3  -6   8      277.03      251.28     16.48 o 
  -2  -6   8       83.70       79.76     11.21 o 
  -1  -6   8      160.62      166.93     13.64 o 
   0  -6   8      145.93      146.37     12.64 o 
   1  -6   8      130.47      135.20     10.30 o 
   2  -6   8       18.11        0.43      6.86 o 
   3  -6   8        1.71       -9.33      7.25 o 
   4  -6   8      179.22      163.76     24.11 o 
   5  -6   8      145.16      167.84     24.86 o 
   6  -6   8       52.72       76.61     21.75 o 
   7  -6   8        0.01       -8.12     18.45 o 
   8  -6   8        9.04       30.87     21.52 o 
   9  -6   8        0.05       -8.94     21.17 o 
 -12  -5   8      186.66      239.91     18.18 o 
 -11  -5   8      147.21      154.14     18.38 o 
 -10  -5   8      170.44      183.62     18.27 o 
  -9  -5   8       84.81       76.76     31.05 o 
  -8  -5   8       81.56       79.57     13.62 o 
  -7  -5   8      591.28      497.81     23.19 o 
  -6  -5   8      649.18      761.69     27.01 o 
  -5  -5   8      353.32      346.45     19.14 o 
  -4  -5   8       91.05      112.19     12.64 o 
  -3  -5   8      144.19      107.88     19.14 o 
  -2  -5   8      385.07      433.50     18.81 o 
  -1  -5   8        4.95       12.42      8.67 o 
   0  -5   8       59.18       78.13     10.43 o 
   1  -5   8      217.58      234.65     13.09 o 
   2  -5   8       37.72       47.33      7.73 o 
   3  -5   8      114.40       94.42     10.88 o 
   4  -5   8       34.08       18.55     16.43 o 
   5  -5   8       63.36       78.93     21.53 o 
   6  -5   8       15.71        5.06     17.30 o 
   7  -5   8      180.38      184.06     27.29 o 
   8  -5   8      104.22      156.57     27.32 o 
   9  -5   8        0.00       15.65     21.19 o 
 -12  -4   8       24.96       25.43     12.32 o 
 -11  -4   8      101.84      115.45     16.88 o 
 -10  -4   8      126.49      101.21     15.92 o 
  -9  -4   8      887.83      961.93     36.14 o 
  -8  -4   8        0.08      -14.69      9.79 o 
  -7  -4   8       30.18       45.04     11.56 o 
  -6  -4   8      408.80      311.71     18.85 o 
  -5  -4   8      323.00      296.28     17.96 o 
  -4  -4   8      654.53      755.91     41.51 o 
  -3  -4   8      243.85      285.26     16.08 o 
  -2  -4   8     1181.68     1069.82     27.35 o 
  -1  -4   8       74.38      143.38     16.66 o 
   0  -4   8       57.55       69.15      7.89 o 
   1  -4   8     1013.59     1017.06     22.82 o 
   2  -4   8        0.62       -8.38      5.58 o 
   3  -4   8      144.88      167.37     12.39 o 
   4  -4   8      253.80      251.72     25.05 o 
   5  -4   8      329.23      289.69     29.33 o 
   6  -4   8        3.03       35.03     18.21 o 
   7  -4   8        4.16      -23.96     15.97 o 
   8  -4   8        9.17       -1.34     18.16 o 
   9  -4   8        4.34        6.74     20.98 o 
  10  -4   8      123.20      170.18     30.45 o 
 -12  -3   8       19.41       21.61     11.23 o 
 -11  -3   8      150.15      199.46     16.08 o 
 -10  -3   8      113.02       99.08     15.19 o 
  -9  -3   8        0.30       16.52     11.07 o 
  -8  -3   8      168.24      175.47     16.13 o 
  -7  -3   8       81.51       86.38     13.45 o 
  -6  -3   8      226.92      179.91     14.92 o 
  -5  -3   8     2811.89     2845.47     38.78 o 
  -4  -3   8      242.15      239.72     10.18 o 
  -3  -3   8      360.50      331.28     17.37 o 
  -2  -3   8      928.94      930.32     37.44 o 
  -1  -3   8      886.79      976.44     24.90 o 
   0  -3   8       59.84       89.97      7.95 o 
   1  -3   8       94.44      100.96      7.84 o 
   2  -3   8       26.25       58.14      6.92 o 
   3  -3   8      187.91      219.90     10.04 o 
   4  -3   8      280.97      251.38     33.98 o 
   5  -3   8      102.26       68.29     19.85 o 
   6  -3   8      137.24      166.60     24.18 o 
   7  -3   8      477.07      451.18     34.98 o 
   8  -3   8       38.21       24.96     19.00 o 
   9  -3   8        1.11        7.95     18.98 o 
  10  -3   8       41.49       34.05     23.43 o 
 -12  -2   8       28.37       27.25     11.98 o 
 -11  -2   8      286.21      238.25     16.92 o 
 -10  -2   8      243.95      315.20     17.58 o 
  -9  -2   8      653.27      619.61     26.29 o 
  -8  -2   8     1024.95     1027.33     31.68 o 
  -7  -2   8      518.14      499.40     18.89 o 
  -6  -2   8       14.85       35.11      6.96 o 
  -5  -2   8     1318.77     1277.34     22.86 o 
  -4  -2   8      221.73      218.01      9.51 o 
  -3  -2   8      622.74      601.35     21.28 o 
  -2  -2   8       41.45       36.85      5.79 o 
  -1  -2   8      669.84      697.34     28.76 o 
   0  -2   8     1049.21     1037.20     20.21 o 
   1  -2   8        2.23        2.01      4.74 o 
   2  -2   8        6.21       15.31      5.38 o 
   3  -2   8      564.02      513.68     14.83 o 
   4  -2   8      390.77      382.16     14.26 o 
   5  -2   8      125.74       84.54     20.31 o 
   6  -2   8      771.39      646.04     39.43 o 
   7  -2   8      603.66      482.64     37.15 o 
   8  -2   8        2.05       10.83     19.27 o 
   9  -2   8        3.23       -3.69     18.53 o 
  10  -2   8       25.77       52.92     24.43 o 
  11  -2   8        1.22       19.39     21.94 o 
 -12  -1   8        7.03        6.55     11.13 o 
 -11  -1   8        0.32       -3.89     10.13 o 
 -10  -1   8      226.20      198.23     14.73 o 
  -9  -1   8      619.58      646.20     22.24 o 
  -8  -1   8      121.83      103.91     10.21 o 
  -7  -1   8     2123.67     2103.47     34.58 o 
  -6  -1   8      268.65      245.74     11.28 o 
  -5  -1   8       70.99       49.00      6.65 o 
  -4  -1   8     1007.06     1112.30     22.43 o 
  -3  -1   8      533.52      622.64     16.10 o 
  -2  -1   8        0.31       -2.02      4.79 o 
  -1  -1   8       26.41       21.97      7.74 o 
   0  -1   8      590.16      660.65     15.72 o 
   1  -1   8     1412.92     1517.82     33.36 o 
   2  -1   8     4615.38     4667.30     56.03 o 
   3  -1   8        0.03       -0.43      4.72 o 
   4  -1   8      388.27      337.43     13.63 o 
   5  -1   8      264.98      283.69     26.10 o 
   6  -1   8     3400.01     3501.80     93.22 o 
   7  -1   8     1452.40     1367.67     56.20 o 
   8  -1   8       90.27       60.87     22.71 o 
   9  -1   8      196.52      247.76     29.57 o 
  10  -1   8       35.20       59.06     24.49 o 
  11  -1   8        6.50       -5.77     19.44 o 
 -12   0   8       20.76       11.74     12.91 o 
 -11   0   8        0.05      -14.66      9.77 o 
 -10   0   8      676.34      675.05     24.67 o 
  -9   0   8       29.82       33.83      8.34 o 
  -8   0   8     1245.04     1267.57     28.48 o 
  -7   0   8      851.58      787.46     20.24 o 
  -6   0   8      828.20      851.91     41.86 o 
  -5   0   8      972.12     1024.22     21.40 o 
  -4   0   8      349.51      323.02     12.00 o 
  -3   0   8      537.84      523.19     18.54 o 
  -2   0   8      126.63      140.54     12.46 o 
  -1   0   8     2189.87     1886.74     28.29 o 
   0   0   8        2.03        2.38      4.34 o 
   1   0   8      338.11      327.86     14.86 o 
   2   0   8        0.94        1.74      4.84 o 
   3   0   8     1160.55     1329.76     42.72 o 
   4   0   8      218.51      188.35     10.93 o 
   5   0   8      470.81      495.58     19.98 o 
   6   0   8      650.74      501.29     32.93 o 
   7   0   8       31.58       22.54     18.31 o 
   8   0   8      411.74      354.35     31.29 o 
   9   0   8       23.03       23.86     19.28 o 
  10   0   8       67.75       72.15     23.84 o 
  11   0   8       28.52       41.34     21.58 o 
  12   0   8        0.37       18.53     23.59 o 
 -12   1   8       68.79       82.28     24.46 o 
 -11   1   8       38.46       40.46     14.81 o 
 -10   1   8      132.04       97.91     10.06 o 
  -9   1   8       75.06       72.87      9.41 o 
  -8   1   8      819.92      828.17     19.64 o 
  -7   1   8     1907.13     1722.70     31.68 o 
  -6   1   8      569.39      507.38     16.27 o 
  -5   1   8     1367.21     1386.11     25.93 o 
  -4   1   8      119.37       91.30      7.90 o 
  -3   1   8      138.60      105.08      8.96 o 
  -2   1   8       43.97       37.00     17.69 o 
  -1   1   8      141.03      148.78      9.68 o 
   0   1   8      388.83      343.68     11.12 o 
   1   1   8     4391.46     4694.04     55.12 o 
   2   1   8        0.23       -0.82      9.65 o 
   3   1   8       34.27       61.57     12.36 o 
   4   1   8        6.69        2.24      6.30 o 
   5   1   8      128.56      122.46      8.66 o 
   6   1   8      871.47      771.99     38.50 o 
   7   1   8       33.08       11.11     16.93 o 
   8   1   8      124.61      166.91     24.46 o 
   9   1   8        6.50       39.22     18.85 o 
  10   1   8       11.27        4.20     19.03 o 
  11   1   8      134.67      152.35     28.76 o 
  12   1   8      114.61      163.51     29.47 o 
 -12   2   8       32.97       39.01     23.99 o 
 -11   2   8       18.25       34.82     11.11 o 
 -10   2   8        7.68       -2.01      9.18 o 
  -9   2   8       49.95       52.87     10.18 o 
  -8   2   8      671.69      669.31     20.61 o 
  -7   2   8      437.43      424.39     14.34 o 
  -6   2   8      176.93      183.12     11.32 o 
  -5   2   8       27.78       27.10      8.20 o 
  -4   2   8       20.60       12.34      6.81 o 
  -3   2   8      401.69      400.76     15.41 o 
  -2   2   8        1.22        2.90      6.17 o 
  -1   2   8     1197.58     1266.49     26.90 o 
   0   2   8     1944.09     1926.73     48.83 o 
   1   2   8        4.62        3.92      2.96 o 
   2   2   8      945.47     1033.62     23.91 o 
   3   2   8     3240.79     3488.27     78.45 o 
   4   2   8      344.01      354.32     24.16 o 
   5   2   8      367.69      457.71     28.07 o 
   6   2   8       21.61       25.95     15.07 o 
   7   2   8      115.92      134.83     23.11 o 
   8   2   8        5.08       -3.21     18.03 o 
   9   2   8      140.41      162.17     25.94 o 
  10   2   8       59.08       81.79     23.30 o 
  11   2   8       27.92       19.70     21.50 o 
  12   2   8       27.08       51.67     22.70 o 
 -11   3   8       34.62       24.72     10.36 o 
 -10   3   8       45.83       28.88     12.55 o 
  -9   3   8      485.45      498.57     19.74 o 
  -8   3   8      418.01      478.39     18.35 o 
  -7   3   8     1230.56     1208.88     31.34 o 
  -6   3   8      691.83      657.04     35.94 o 
  -5   3   8      199.76      204.46     27.81 o 
  -4   3   8        5.01       12.70      9.41 o 
  -3   3   8        7.03       -3.94      8.52 o 
  -2   3   8     1115.73     1138.56     35.38 o 
  -1   3   8      577.51      718.05     27.42 o 
   0   3   8      146.42      136.37     14.24 o 
   1   3   8     7660.99     8186.21    110.04 o 
   2   3   8      396.85      380.52     14.18 o 
   3   3   8     1524.88     1670.59     33.05 o 
   4   3   8     1319.17     1402.23     42.96 o 
   5   3   8      470.30      416.86     26.07 o 
   6   3   8      524.21      530.63     30.97 o 
   7   3   8     1114.68      939.72     41.06 o 
   8   3   8      324.15      350.09     29.55 o 
   9   3   8      207.04      176.26     26.65 o 
  10   3   8        0.62        7.94     18.80 o 
  11   3   8       86.41       24.42     21.60 o 
  12   3   8       13.66       20.35     22.03 o 
  13   3   8       37.33      100.32     28.59 o 
 -11   4   8      115.69      165.26     25.47 o 
 -10   4   8      142.42      145.45     16.66 o 
  -9   4   8      483.91      516.14     20.40 o 
  -8   4   8      305.23      275.94     18.23 o 
  -7   4   8     1470.35     1457.91     35.41 o 
  -6   4   8        0.54        8.39      9.27 o 
  -5   4   8       11.26        2.63      7.98 o 
  -4   4   8      180.69      196.67     11.82 o 
  -3   4   8     1392.50     1533.40     44.65 o 
  -2   4   8       42.40       14.09      9.22 o 
  -1   4   8      512.86      718.63     28.64 o 
   0   4   8       27.47       21.07      9.90 o 
   1   4   8     1256.52     1267.20     24.92 o 
   2   4   8     1420.07     1481.46     28.60 o 
   3   4   8       58.63       49.71     11.70 o 
   4   4   8      449.78      422.85     16.70 o 
   5   4   8       16.71       31.77     11.80 o 
   6   4   8      582.42      579.59     29.87 o 
   7   4   8       51.33       88.80     19.64 o 
   8   4   8      760.68      729.00     38.35 o 
   9   4   8      463.27      465.84     35.54 o 
  10   4   8      161.31      176.48     27.40 o 
  11   4   8       98.71       57.05     22.00 o 
  12   4   8       71.30       75.30     23.48 o 
  13   4   8      101.60       81.94     25.93 o 
 -11   5   8      290.64      353.93     32.61 o 
 -10   5   8        0.03        2.76     12.14 o 
  -9   5   8      387.73      411.71     22.89 o 
  -8   5   8      214.55      253.20     17.74 o 
  -7   5   8      256.93      225.24     16.37 o 
  -6   5   8      179.39      208.13     17.50 o 
  -5   5   8      475.09      459.18     18.66 o 
  -4   5   8       10.12        1.96      7.37 o 
  -3   5   8      197.68      177.26     15.60 o 
  -2   5   8      403.32      405.54     23.02 o 
  -1   5   8      564.59      450.05     24.73 o 
   0   5   8       21.81       10.02     10.15 o 
   1   5   8       15.02        7.38      4.85 o 
   2   5   8       29.16       22.88      6.05 o 
   3   5   8      418.70      404.40     14.84 o 
   4   5   8       74.57       73.81     12.83 o 
   5   5   8      169.21      179.83     13.90 o 
   6   5   8       95.52      112.69     17.01 o 
   7   5   8      550.38      549.68     24.84 o 
   8   5   8      496.76      486.59     34.03 o 
   9   5   8       60.09       14.18     18.48 o 
  10   5   8      295.27      326.20     32.40 o 
  11   5   8      529.21      578.07     39.92 o 
  12   5   8       31.44       23.57     22.00 o 
  13   5   8       32.97       57.93     26.52 o 
 -10   6   8       24.87        9.17     16.80 o 
  -9   6   8        0.51       -1.30     15.49 o 
  -8   6   8       35.23       44.18     17.25 o 
  -7   6   8       62.57       54.78     17.65 o 
  -6   6   8        4.38        4.57     12.21 o 
  -5   6   8       28.22       32.77     10.02 o 
  -4   6   8      193.47      196.61     12.70 o 
  -3   6   8      137.28      174.93     10.72 o 
  -2   6   8       73.81       77.87     12.81 o 
  -1   6   8       90.52       87.17     14.46 o 
   0   6   8      376.85      371.77     22.94 o 
   1   6   8     2794.72     2753.24     68.01 o 
   2   6   8      227.43      225.79     10.43 o 
   3   6   8        9.65       -1.20      5.98 o 
   4   6   8      764.41      858.69     22.26 o 
   5   6   8      413.27      177.75     15.05 o 
   6   6   8      111.55       83.21     16.35 o 
   7   6   8       67.29       80.50     18.34 o 
   8   6   8     5065.98     5380.64     80.18 o 
   9   6   8        1.46      -25.25     16.83 o 
  10   6   8      130.14      137.39     25.83 o 
  11   6   8      338.60      313.95     33.80 o 
  12   6   8      105.01      108.48     25.59 o 
  13   6   8        6.17        5.78     22.85 o 
 -10   7   8      153.69      145.32     24.73 o 
  -9   7   8        1.82       -9.57     16.10 o 
  -8   7   8       46.87       61.66     19.21 o 
  -7   7   8      466.28      419.18     30.68 o 
  -6   7   8        1.51        4.44     14.39 o 
  -5   7   8      820.47      650.45     35.41 o 
  -4   7   8       99.65       91.77     16.46 o 
  -3   7   8      569.20      547.35     29.46 o 
  -2   7   8      179.05      178.16     18.83 o 
  -1   7   8       16.30       18.43     10.99 o 
   0   7   8        2.16        7.25     10.19 o 
   1   7   8      124.89      172.32     17.16 o 
   2   7   8       34.58       42.23      5.75 o 
   3   7   8      513.04      511.03     15.71 o 
   4   7   8      253.67      221.66     12.81 o 
   5   7   8     1312.20     1294.20     36.38 o 
   6   7   8     1208.44     1295.55     46.97 o 
   7   7   8       96.62      120.38     19.45 o 
   8   7   8        6.56        7.31     11.72 o 
   9   7   8      417.78      395.55     32.97 o 
  10   7   8       31.40       57.03     20.29 o 
  11   7   8      126.51      146.57     25.95 o 
  12   7   8      138.97      193.68     30.64 o 
  13   7   8       28.03       58.85     24.35 o 
  -9   8   8       13.18       24.28     18.92 o 
  -8   8   8      410.11      504.70     35.89 o 
  -7   8   8       34.70       44.05     17.53 o 
  -6   8   8        8.92        4.49     13.94 o 
  -5   8   8      152.13      218.64     22.96 o 
  -4   8   8       21.35        6.84     13.72 o 
  -3   8   8       26.61       16.23     12.63 o 
  -2   8   8      511.19      400.80     26.19 o 
  -1   8   8      193.36      217.16     19.78 o 
   0   8   8       27.80       24.85     11.87 o 
   1   8   8        0.05       16.28     11.36 o 
   2   8   8       74.48       89.40      6.33 o 
   3   8   8      937.11     1008.38     22.33 o 
   4   8   8      681.25      628.98     19.32 o 
   5   8   8       86.21       74.73     10.43 o 
   6   8   8      148.39      209.16     26.58 o 
   7   8   8        0.69       -1.31     10.17 o 
   8   8   8      105.96       90.38     12.46 o 
   9   8   8        4.05       28.36     10.55 o 
  10   8   8       10.97       27.94     20.04 o 
  11   8   8        3.07        3.00     20.34 o 
  12   8   8        7.96        1.80     21.14 o 
  13   8   8        7.34       -3.78     20.92 o 
  -9   9   8       39.73       23.19     19.89 o 
  -8   9   8       35.48       23.96     18.12 o 
  -7   9   8      157.16      175.35     25.34 o 
  -6   9   8        8.52        8.28     16.05 o 
  -5   9   8       31.33       11.80     14.35 o 
  -4   9   8        3.02        6.50     13.86 o 
  -3   9   8       33.90       22.98     13.75 o 
  -2   9   8      271.95      224.00     21.78 o 
  -1   9   8     1624.82     1541.20     51.59 o 
   0   9   8       51.34       68.43     14.69 o 
   1   9   8      311.62      289.78     23.77 o 
   2   9   8      570.91      542.20     29.52 o 
   3   9   8        0.04        5.32      6.09 o 
   4   9   8      267.09      259.62     13.71 o 
   5   9   8       47.64       69.16     10.24 o 
   6   9   8       29.48       16.27      9.77 o 
   7   9   8      223.21      186.41     52.31 o 
   8   9   8       67.49       51.73     16.05 o 
   9   9   8      560.47      538.62     22.66 o 
  10   9   8        1.26        7.13     17.14 o 
  11   9   8       68.37      103.46     25.05 o 
  12   9   8      291.47      240.28     32.45 o 
  13   9   8       18.95       35.99     24.37 o 
  -8  10   8        0.00        8.31     18.36 o 
  -7  10   8      189.27      195.48     26.04 o 
  -6  10   8       57.31       48.20     19.26 o 
  -5  10   8       44.76       51.14     17.66 o 
  -4  10   8      154.70      146.40     20.71 o 
  -3  10   8       29.39       33.02     15.48 o 
  -2  10   8       39.31       21.51     14.01 o 
  -1  10   8      882.38      854.42     39.77 o 
   0  10   8     3237.49     3040.51     79.40 o 
   1  10   8       87.00       71.78     15.78 o 
   2  10   8     2033.35     2118.97     62.21 o 
   3  10   8       25.45       44.55     15.73 o 
   4  10   8        0.05        1.26     15.42 o 
   5  10   8      280.11      292.99     15.69 o 
   6  10   8        1.40      -11.95      8.80 o 
   7  10   8      564.38      514.35     20.03 o 
   8  10   8        0.62       -7.72      7.76 o 
   9  10   8      152.73      173.05     16.20 o 
  10  10   8       18.63       -2.53     18.33 o 
  11  10   8      140.18      128.55     26.14 o 
  12  10   8       50.16      117.42     27.37 o 
  13  10   8       10.76      -18.05     22.08 o 
  -7  11   8        1.55       11.78     16.98 o 
  -6  11   8      226.05      226.94     28.18 o 
  -5  11   8      136.98      107.41     20.78 o 
  -4  11   8       28.07        3.40     13.75 o 
  -3  11   8      124.24      102.93     18.91 o 
  -2  11   8       13.22       10.60     13.37 o 
  -1  11   8     1105.01     1120.03     45.67 o 
   0  11   8     1620.15     1583.17     54.18 o 
   1  11   8      946.67      941.15     40.66 o 
   2  11   8      201.80      132.42     19.32 o 
   3  11   8       10.28       10.43     12.98 o 
   4  11   8        7.67        1.80     13.40 o 
   5  11   8       62.63      120.49     14.32 o 
   6  11   8      443.74      419.74     19.12 o 
   7  11   8      584.47      591.14     33.66 o 
   8  11   8       24.14       24.44      9.45 o 
   9  11   8      759.21      757.82     27.08 o 
  10  11   8       40.96       28.95     12.56 o 
  11  11   8      112.22      129.96     26.50 o 
  12  11   8       10.43        1.62     21.38 o 
  13  11   8       16.64      -25.72     19.22 o 
  -6  12   8      206.68      213.09     27.81 o 
  -5  12   8      167.31      140.15     23.18 o 
  -4  12   8        3.41       -1.20     14.62 o 
  -3  12   8        2.55      -15.46     12.87 o 
  -2  12   8      157.62      208.18     23.42 o 
  -1  12   8       85.04      100.48     18.77 o 
   0  12   8     1714.13     1623.13     56.95 o 
   1  12   8      625.93      577.32     33.65 o 
   2  12   8      255.45      204.87     23.70 o 
   3  12   8      270.10      279.49     26.08 o 
   4  12   8     1619.19     1569.81     54.76 o 
   5  12   8       98.20       62.84     18.74 o 
   6  12   8      515.61      587.56     35.41 o 
   7  12   8      532.58      535.98     18.80 o 
   8  12   8        3.52       -8.84      9.02 o 
   9  12   8       77.08       77.11     14.18 o 
  10  12   8        7.15       21.19     13.57 o 
  11  12   8       49.49       48.97     22.15 o 
  12  12   8       14.27       -6.59     20.02 o 
  -6  13   8        0.11      -19.24     16.46 o 
  -5  13   8        7.71       -6.02     15.46 o 
  -4  13   8      237.99      220.09     26.37 o 
  -3  13   8        0.37       -3.93     14.41 o 
  -2  13   8        2.98        4.25     15.54 o 
  -1  13   8       11.24        0.33     13.98 o 
   0  13   8      212.53      227.52     24.05 o 
   1  13   8      680.36      770.47     39.89 o 
   2  13   8        4.54       13.23     15.11 o 
   3  13   8       40.21       51.10     17.07 o 
   4  13   8      303.82      305.95     27.12 o 
   5  13   8       23.52       24.87     17.32 o 
   6  13   8       30.16       50.69     18.08 o 
   7  13   8      112.13      118.44     15.18 o 
   8  13   8       21.74       18.01     12.55 o 
   9  13   8        0.88       -8.35      9.20 o 
  10  13   8        1.26       -0.55     16.01 o 
  11  13   8        6.98      -11.43     16.07 o 
  12  13   8        3.61       24.07     22.18 o 
  -5  14   8        1.44       16.68     17.25 o 
  -4  14   8       56.17       44.89     19.68 o 
  -3  14   8      228.68      289.59     29.07 o 
  -2  14   8        1.45       17.72     16.70 o 
  -1  14   8      499.47      576.41     37.92 o 
   0  14   8       59.11       24.71     17.10 o 
   1  14   8      154.16      140.62     21.48 o 
   2  14   8      119.06      134.48     22.32 o 
   3  14   8      771.35      848.60     42.87 o 
   4  14   8      162.37      158.44     23.31 o 
   5  14   8        5.47      -16.48     14.51 o 
   6  14   8        0.73      -12.15     11.75 o 
   7  14   8        0.63      -17.90     11.93 o 
   8  14   8      167.34      147.68     17.03 o 
   9  14   8        0.55       -0.61     12.38 o 
  10  14   8        0.01       -8.51     17.36 o 
  11  14   8        2.49       15.73     18.17 o 
  12  14   8        2.23      -17.81     20.67 o 
  -3  15   8       52.77       83.69     21.56 o 
  -2  15   8        4.06        2.00     16.37 o 
  -1  15   8      219.27      229.52     26.49 o 
   0  15   8        0.92      -12.57     12.96 o 
   1  15   8       26.64       27.23     16.61 o 
   2  15   8      355.74      381.15     30.86 o 
   3  15   8        1.20        8.41     15.22 o 
   4  15   8        0.43      -11.94     13.82 o 
   5  15   8      238.18      259.29     26.82 o 
   6  15   8      139.55      102.20     16.82 o 
   7  15   8       21.78       11.28     12.38 o 
   8  15   8       46.74       59.74     15.05 o 
   9  15   8       49.09       51.94     14.81 o 
  10  15   8        0.75       -7.67     13.00 o 
  11  15   8       49.79       54.38     20.64 o 
  -2  16   8        0.79      -13.27     16.95 o 
  -1  16   8        2.59       19.11     16.81 o 
   0  16   8       13.04       29.56     18.48 o 
   1  16   8      179.33      144.50     24.01 o 
   2  16   8        0.04        3.85     15.65 o 
   3  16   8      134.19       84.19     21.56 o 
   4  16   8       16.04       -1.02     16.55 o 
   5  16   8        6.14        4.83     13.79 o 
   6  16   8      162.80      179.34     23.69 o 
   7  16   8        2.65      -14.19     12.68 o 
   8  16   8       38.77       43.45     14.72 o 
   9  16   8       23.15       12.06     13.43 o 
  10  16   8        6.80       -5.77     19.16 o 
  -1  17   8       48.20       27.37     19.96 o 
   0  17   8      132.63      160.49     25.89 o 
   1  17   8       80.83      107.10     21.92 o 
   2  17   8      362.51      363.68     33.35 o 
   3  17   8       12.67       10.03     18.15 o 
   4  17   8      105.69       81.21     16.32 o 
   5  17   8       11.81        4.23     16.77 o 
   6  17   8      211.33      179.00     25.08 o 
   7  17   8        4.72       18.19     14.29 o 
   8  17   8        5.11      -12.38     13.10 o 
   9  17   8        0.83        0.46     21.03 o 
   2  18   8        2.06       23.92     19.02 o 
   3  18   8       52.46       20.54     19.09 o 
   4  18   8        7.58      -14.42     13.59 o 
   5  18   8       38.63       43.66     16.24 o 
   6  18   8        0.00      -14.46     12.62 o 
   7  18   8        0.25       -4.75     16.06 o 
  -7 -13   9       30.49       23.77     17.49 o 
  -6 -13   9      135.90      164.04     20.41 o 
  -5 -13   9       66.44       50.55     20.52 o 
  -4 -13   9        1.09        5.75     25.54 o 
  -3 -13   9       31.82       51.77     19.40 o 
  -2 -13   9        0.01       17.13     16.30 o 
  -1 -13   9        0.27       22.43     16.81 o 
  -9 -12   9       26.51       10.07     16.34 o 
  -8 -12   9        8.64       -1.26     16.15 o 
  -7 -12   9       22.31       38.33     16.38 o 
  -6 -12   9       67.77       78.82     33.61 o 
  -5 -12   9      141.29      127.07     18.22 o 
  -4 -12   9       94.94       72.23     35.27 o 
  -3 -12   9        3.85       11.31     12.86 o 
  -2 -12   9        5.07      -13.94     13.98 o 
  -1 -12   9      123.01      189.69     24.34 o 
 -10 -11   9       14.82       33.01     15.79 o 
  -9 -11   9       82.74      117.37     21.07 o 
  -8 -11   9        0.58       -4.58     13.86 o 
  -7 -11   9      256.47      193.67     20.71 o 
  -6 -11   9        0.47        8.63     13.83 o 
  -5 -11   9      391.72      343.04     39.93 o 
  -4 -11   9        0.90       11.85     12.72 o 
  -3 -11   9       15.85       10.28     17.54 o 
  -2 -11   9        0.41      -16.56     24.78 o 
  -1 -11   9      148.51      141.71     20.75 o 
   0 -11   9       10.02        7.55     13.93 o 
   3 -11   9      186.49      262.49     33.29 o 
 -10 -10   9        6.63       13.53     15.50 o 
  -9 -10   9       29.96       59.49     16.62 o 
  -8 -10   9        1.14        3.75     14.65 o 
  -7 -10   9       13.18        5.00     13.68 o 
  -6 -10   9       14.87       -7.67     12.29 o 
  -5 -10   9      408.60      378.81     23.98 o 
  -4 -10   9       37.67       60.95     14.24 o 
  -3 -10   9       57.91       71.75     14.53 o 
  -2 -10   9       18.11       15.15     12.69 o 
  -1 -10   9       13.74        1.95     11.66 o 
   0 -10   9       39.45       64.77     16.73 o 
   2 -10   9       49.33       69.44     22.21 o 
   3 -10   9       44.85       63.29     24.04 o 
   4 -10   9        2.14       -5.83     20.63 o 
   5 -10   9      142.89      182.12     31.21 o 
 -11  -9   9       82.53       89.87     18.33 o 
 -10  -9   9       12.77       21.64     14.62 o 
  -9  -9   9       54.32       62.02     23.36 o 
  -8  -9   9        1.25       -8.97     14.55 o 
  -7  -9   9       15.52       12.62     25.78 o 
  -6  -9   9        2.18       -2.50     11.50 o 
  -5  -9   9      276.82      294.17     20.92 o 
  -4  -9   9       56.93       61.62     13.64 o 
  -3  -9   9       20.70       25.95     12.39 o 
  -2  -9   9      100.20       96.06     14.70 o 
  -1  -9   9        9.86       -7.44     10.04 o 
   0  -9   9        0.25      -10.86     24.05 o 
   1  -9   9        1.30        7.82     12.63 o 
   2  -9   9       24.08       34.59     19.15 o 
   3  -9   9        3.88      -25.33     16.88 o 
   4  -9   9       66.37      111.90     26.10 o 
   5  -9   9        0.01       30.39     21.64 o 
   6  -9   9        0.83       18.37     22.06 o 
 -11  -8   9        0.40       -9.84     13.58 o 
 -10  -8   9       40.34       38.93     14.66 o 
  -9  -8   9       15.19        8.53     22.00 o 
  -8  -8   9      100.98      106.00     29.58 o 
  -7  -8   9       34.75       57.90     13.75 o 
  -6  -8   9      305.29      262.60     19.95 o 
  -5  -8   9        5.50       -4.90     10.39 o 
  -4  -8   9        0.84      -14.93     10.79 o 
  -3  -8   9       52.04       39.98     11.80 o 
  -2  -8   9        0.44        6.47     18.76 o 
  -1  -8   9        0.33       -9.19      9.65 o 
   0  -8   9      272.65      239.52     22.12 o 
   1  -8   9      350.36      322.92     15.37 o 
   2  -8   9        0.94       -0.85     18.13 o 
   3  -8   9      177.35      211.71     28.90 o 
   4  -8   9       25.43       11.58     19.20 o 
   5  -8   9       23.47       15.48     21.81 o 
   6  -8   9       54.02       50.41     21.44 o 
   7  -8   9      187.92      161.96     29.70 o 
 -12  -7   9        8.14        5.32     14.64 o 
 -11  -7   9      142.37      163.72     20.18 o 
 -10  -7   9       28.10       26.98     14.50 o 
  -9  -7   9       31.30       33.86     13.95 o 
  -8  -7   9      213.19      207.50     21.60 o 
  -7  -7   9      241.36      176.52     17.31 o 
  -6  -7   9      436.98      292.75     20.56 o 
  -5  -7   9      470.10      477.06     24.08 o 
  -4  -7   9      137.89      130.60     15.56 o 
  -3  -7   9      522.67      469.53     26.50 o 
  -2  -7   9        3.95       -3.65     10.05 o 
  -1  -7   9        2.70       -3.97      9.35 o 
   0  -7   9      161.81      183.14     15.72 o 
   1  -7   9        6.64        2.80      7.79 o 
   2  -7   9        0.05        3.88      7.73 o 
   3  -7   9      503.95      559.45     39.41 o 
   4  -7   9      116.65      143.35     25.11 o 
   5  -7   9      167.92      144.25     24.93 o 
   6  -7   9        0.25       12.31     19.42 o 
   7  -7   9       12.31       32.98     21.60 o 
 -12  -6   9      165.31      130.45     19.09 o 
 -11  -6   9        0.15        1.32     13.38 o 
 -10  -6   9       44.45       48.91     15.06 o 
  -9  -6   9       23.05       22.95     13.30 o 
  -8  -6   9      308.12      315.60     25.42 o 
  -7  -6   9      632.82      524.45     24.92 o 
  -6  -6   9      514.30      608.87     26.25 o 
  -5  -6   9      143.13      121.78     14.60 o 
  -4  -6   9       36.65       37.35     11.23 o 
  -3  -6   9      473.96      439.19     31.77 o 
  -2  -6   9        7.07       21.72     10.40 o 
  -1  -6   9       69.16       67.61     11.11 o 
   0  -6   9       77.77      111.18     18.44 o 
   1  -6   9        0.15       -6.77      6.76 o 
   2  -6   9      400.39      424.42     15.76 o 
   3  -6   9      117.16      117.11     23.40 o 
   4  -6   9      459.13      502.62     36.18 o 
   5  -6   9       11.31       67.65     21.41 o 
   6  -6   9      243.38      219.31     28.95 o 
   7  -6   9        0.31       29.31     20.33 o 
   8  -6   9       12.41       35.15     21.92 o 
 -12  -5   9      191.03      224.55     25.94 o 
 -11  -5   9      211.22      232.61     21.51 o 
 -10  -5   9      764.97      791.10     31.42 o 
  -9  -5   9        5.81       25.95     24.56 o 
  -8  -5   9       87.08       74.79     13.89 o 
  -7  -5   9       40.44       21.47     20.93 o 
  -6  -5   9      708.69      576.75     25.22 o 
  -5  -5   9        0.01        2.22     12.21 o 
  -4  -5   9      314.23      312.66     18.69 o 
  -3  -5   9       40.39       32.21     10.25 o 
  -2  -5   9      294.81      288.54     16.67 o 
  -1  -5   9      105.76       88.69     11.55 o 
   0  -5   9        0.55       -3.47      8.61 o 
   1  -5   9      409.38      267.61     12.83 o 
   2  -5   9      388.91      410.13     17.82 o 
   3  -5   9       32.00       16.92      8.03 o 
   4  -5   9       52.45       43.95     17.48 o 
   5  -5   9      523.38      624.14     39.08 o 
   6  -5   9       72.15       78.99     22.12 o 
   7  -5   9        4.55       12.93     20.79 o 
   8  -5   9        2.09       -2.67     20.45 o 
   9  -5   9        9.18       -9.59     20.12 o 
 -12  -4   9      305.53      304.72     30.44 o 
 -11  -4   9      145.06      180.97     18.78 o 
 -10  -4   9      408.59      401.63     24.60 o 
  -9  -4   9      130.49      172.16     17.64 o 
  -8  -4   9      546.68      607.24     26.23 o 
  -7  -4   9       67.20       67.13     13.57 o 
  -6  -4   9       58.30       22.01     11.63 o 
  -5  -4   9      502.95      394.41     20.76 o 
  -4  -4   9      344.06      317.17     18.14 o 
  -3  -4   9      183.47      162.28     15.36 o 
  -2  -4   9       11.92       21.51      9.59 o 
  -1  -4   9      255.42      240.99     15.01 o 
   0  -4   9      769.33      805.40     25.54 o 
   1  -4   9     2602.70     2875.90     41.53 o 
   2  -4   9       19.72       12.51      6.74 o 
   3  -4   9       75.56      103.65      8.71 o 
   4  -4   9      209.35      187.89     23.60 o 
   5  -4   9     1367.68     1298.67     53.76 o 
   6  -4   9     1617.73     1498.28     61.10 o 
   7  -4   9       30.25       47.45     20.38 o 
   8  -4   9      197.32      158.15     28.62 o 
   9  -4   9       76.40       64.82     23.75 o 
 -12  -3   9       20.17       11.17     11.67 o 
 -11  -3   9       32.25        3.79     11.09 o 
 -10  -3   9       20.98       19.14     12.70 o 
  -9  -3   9      297.86      325.62     21.40 o 
  -8  -3   9      120.85      192.45     17.69 o 
  -7  -3   9      757.85      777.00     28.62 o 
  -6  -3   9      580.82      613.61     67.39 o 
  -5  -3   9       58.24       68.99     16.37 o 
  -4  -3   9      160.44      145.02     14.77 o 
  -3  -3   9       72.00       76.82     11.33 o 
  -2  -3   9      539.12      561.78     20.79 o 
  -1  -3   9       12.83        9.76      7.83 o 
   0  -3   9      200.90      226.35     11.28 o 
   1  -3   9       54.64      117.46      8.85 o 
   2  -3   9      382.22      421.68     13.86 o 
   3  -3   9       34.44       35.51      6.64 o 
   4  -3   9      230.03      220.22     25.16 o 
   5  -3   9        8.12       28.49     17.64 o 
   6  -3   9       29.66       16.82     17.85 o 
   7  -3   9        1.05       28.41     18.48 o 
   8  -3   9       11.45      -24.06     16.04 o 
   9  -3   9       82.82       64.47     22.88 o 
  10  -3   9       20.04       29.33     22.35 o 
 -12  -2   9        0.71       -0.39     10.99 o 
 -11  -2   9       18.70       25.16     22.27 o 
 -10  -2   9      165.73      185.97     18.42 o 
  -9  -2   9      838.55      881.99     31.66 o 
  -8  -2   9     3981.59     3959.20     73.33 o 
  -7  -2   9     1272.42     1302.80     57.32 o 
  -6  -2   9     1128.86     1067.27     32.39 o 
  -5  -2   9      155.33      178.26      9.88 o 
  -4  -2   9       79.81       89.56      8.64 o 
  -3  -2   9        6.05        3.56      9.11 o 
  -2  -2   9       40.76       57.77     16.96 o 
  -1  -2   9      126.75      139.13     11.52 o 
   0  -2   9     1114.00      976.56     20.52 o 
   1  -2   9      116.63      121.57     11.12 o 
   2  -2   9        1.49       -7.82      5.49 o 
   3  -2   9       25.65       20.83      6.37 o 
   4  -2   9      409.61      375.37     11.74 o 
   5  -2   9       14.64       38.34     17.39 o 
   6  -2   9       42.82       10.69     17.37 o 
   7  -2   9        0.62       -4.39     17.04 o 
   8  -2   9       17.88       11.58     18.04 o 
   9  -2   9       31.62       29.27     20.08 o 
  10  -2   9       41.34       50.48     24.30 o 
 -12  -1   9       12.86        3.31     15.40 o 
 -11  -1   9      472.51      430.25     30.53 o 
 -10  -1   9       57.72       60.54     12.10 o 
  -9  -1   9      321.96      375.41     22.85 o 
  -8  -1   9      959.13     1003.66     32.40 o 
  -7  -1   9       83.87       75.76      8.95 o 
  -6  -1   9      180.48      167.37     16.31 o 
  -5  -1   9        0.27       -7.52      5.01 o 
  -4  -1   9       46.57       55.11      6.96 o 
  -3  -1   9      262.65      212.60     16.91 o 
  -2  -1   9       49.37       43.81      7.44 o 
  -1  -1   9      209.09      206.00     10.25 o 
   0  -1   9      210.81      241.61     11.42 o 
   1  -1   9     2091.32     2400.43     43.81 o 
   2  -1   9      762.20      802.69     17.49 o 
   3  -1   9      715.47      755.60     20.18 o 
   4  -1   9      446.47      483.47     16.95 o 
   5  -1   9        0.33      -22.08     14.72 o 
   6  -1   9      158.27      155.31     23.10 o 
   7  -1   9       31.11       51.56     19.30 o 
   8  -1   9       40.63       46.94     20.46 o 
   9  -1   9       15.38       34.84     22.39 o 
  10  -1   9        2.71       18.06     21.86 o 
  11  -1   9       28.72       -1.42     21.27 o 
 -12   0   9       37.62       70.83     13.49 o 
 -11   0   9        4.09       -3.08     10.57 o 
 -10   0   9      119.93      121.43     13.79 o 
  -9   0   9      193.47      219.07     15.50 o 
  -8   0   9       20.69       18.41      8.14 o 
  -7   0   9      622.58      624.82     18.63 o 
  -6   0   9      138.74      111.81      9.29 o 
  -5   0   9      406.28      439.81     22.95 o 
  -4   0   9      301.20      313.17     12.61 o 
  -3   0   9      299.53      207.12     10.68 o 
  -2   0   9       50.62       32.76      6.49 o 
  -1   0   9       98.28       91.81      7.41 o 
   0   0   9     5211.98     5518.69     65.78 o 
   1   0   9     1449.42     1432.84     24.32 o 
   2   0   9      292.65      316.25     11.58 o 
   3   0   9     1141.35     1105.80     28.07 o 
   4   0   9       34.46       19.66      7.59 o 
   5   0   9      257.77      265.30     24.55 o 
   6   0   9       16.34       -3.32     17.16 o 
   7   0   9      160.10      254.60     27.79 o 
   8   0   9       36.19       45.68     21.01 o 
   9   0   9       22.41       11.21     20.76 o 
  10   0   9      100.59      114.08     25.34 o 
  11   0   9      112.37       88.94     27.23 o 
 -12   1   9       95.80      113.17     19.04 o 
 -11   1   9       11.08        9.78     14.58 o 
 -10   1   9       42.91       47.82     11.97 o 
  -9   1   9       63.52       56.16      9.32 o 
  -8   1   9      491.35      529.37     16.14 o 
  -7   1   9      721.28      635.38     19.43 o 
  -6   1   9     1524.67     1410.05     27.53 o 
  -5   1   9       62.16       74.50      8.41 o 
  -4   1   9      608.78      566.65     16.10 o 
  -3   1   9      171.96      212.06     12.48 o 
  -2   1   9      817.46      673.04     19.11 o 
  -1   1   9      428.33      351.08     14.24 o 
   0   1   9      448.63      416.07     15.70 o 
   1   1   9     2841.64     3033.10     40.01 o 
   2   1   9       90.61       93.28     14.13 o 
   3   1   9       57.56       21.58     11.77 o 
   4   1   9       14.33       27.80      7.47 o 
   5   1   9      100.58      138.39     10.08 o 
   6   1   9       53.59       -2.82     17.27 o 
   7   1   9     1115.55      995.69     45.67 o 
   8   1   9      497.17      449.57     34.25 o 
   9   1   9        0.25       24.35     20.09 o 
  10   1   9      382.75      433.35     37.58 o 
  11   1   9       16.38       -8.58     18.72 o 
  12   1   9       29.35       14.71     23.29 o 
 -11   2   9       22.91       17.29     14.69 o 
 -10   2   9        7.51        1.51      8.45 o 
  -9   2   9       41.37       31.99     10.43 o 
  -8   2   9      110.30      116.05     12.15 o 
  -7   2   9      102.02       92.26     19.08 o 
  -6   2   9       14.56        5.03      7.19 o 
  -4   2   9      180.14      178.48     20.08 o 
  -3   2   9      190.93      181.75     11.77 o 
  -2   2   9      877.18      992.92     24.51 o 
  -1   2   9        2.54        4.03      6.91 o 
   1   2   9      717.12      781.65     30.17 o 
   2   2   9       27.60       31.12      7.75 o 
   3   2   9      165.37      151.70     16.44 o 
   4   2   9      502.32      573.88     29.52 o 
   5   2   9        0.27        4.61     13.10 o 
   6   2   9        9.83        6.62     16.64 o 
   7   2   9      733.92      613.81     36.20 o 
   8   2   9      476.26      539.14     35.83 o 
   9   2   9        0.68        5.44     17.47 o 
  10   2   9      173.17      170.55     26.77 o 
  11   2   9       19.40       46.86     22.30 o 
  12   2   9        0.87        0.26     22.04 o 
 -11   3   9       29.24       42.52     20.77 o 
 -10   3   9       79.43       82.22     12.13 o 
  -9   3   9        5.86       -4.70      8.73 o 
  -8   3   9      269.46      289.04     15.33 o 
  -7   3   9       47.80       54.32      9.63 o 
  -6   3   9       14.07       16.52     10.34 o 
  -5   3   9       81.54       64.24     12.99 o 
  -4   3   9        0.04       -0.74      9.46 o 
  -3   3   9      181.50      185.75     16.13 o 
  -2   3   9       32.22       31.23     10.89 o 
  -1   3   9        5.99        3.07      9.31 o 
   0   3   9      453.10      542.48     25.84 o 
   1   3   9      280.34      300.02     13.52 o 
   2   3   9     1228.80     1106.07     36.01 o 
   3   3   9     2202.63     2453.18     49.52 o 
   4   3   9       51.88       43.28     13.31 o 
   5   3   9      340.02      307.97     23.50 o 
   6   3   9      284.35      335.83     27.18 o 
   7   3   9      623.37      562.78     33.93 o 
   8   3   9       41.28       18.93     17.76 o 
   9   3   9       47.21       48.73     19.72 o 
  10   3   9      233.44      291.63     31.92 o 
  11   3   9       15.07       37.45     22.54 o 
  12   3   9        6.51        3.74     20.30 o 
 -11   4   9       95.76       82.67     20.96 o 
 -10   4   9      200.73      200.01     20.74 o 
  -9   4   9       19.00       16.75     11.40 o 
  -8   4   9      436.46      437.26     27.81 o 
  -7   4   9        1.09        1.49      9.61 o 
  -6   4   9       79.46       72.91     22.08 o 
  -5   4   9       54.19       55.40     10.01 o 
  -4   4   9      368.73      386.49     24.05 o 
  -3   4   9        2.49       13.80     10.19 o 
  -1   4   9      545.93      605.80     27.82 o 
   0   4   9      438.64      421.44     24.19 o 
   1   4   9       39.61       50.75      7.42 o 
   2   4   9      464.45      451.98     15.72 o 
   3   4   9      417.26      378.22     15.53 o 
   4   4   9      260.10      301.25     15.64 o 
   5   4   9     1168.75     1196.29     41.02 o 
   6   4   9      665.25      579.60     31.92 o 
   7   4   9      530.84      531.36     32.17 o 
   8   4   9      987.60      794.66     40.18 o 
   9   4   9       27.68      -14.14     15.49 o 
  10   4   9        5.50        2.92     19.03 o 
  11   4   9       12.31       10.08     18.97 o 
  12   4   9      255.91      320.30     36.18 o 
 -10   5   9       31.80       37.91     13.70 o 
  -9   5   9      144.65      159.13     16.94 o 
  -8   5   9       25.06       17.61     14.30 o 
  -7   5   9        3.42        5.07     14.03 o 
  -6   5   9        2.28       -0.66      9.01 o 
  -5   5   9        2.75        2.27      8.70 o 
  -4   5   9      262.91      298.01     14.84 o 
  -3   5   9      805.25      831.76     33.27 o 
  -2   5   9     1553.89     1685.76     49.80 o 
  -1   5   9      550.73      521.36     26.28 o 
   0   5   9      179.59      172.40     16.61 o 
   1   5   9      131.16      124.72      8.37 o 
   2   5   9     3203.54     3326.93     73.00 o 
   3   5   9      295.66      289.55     14.46 o 
   4   5   9       20.22       -2.97      8.04 o 
   5   5   9       81.40       86.18     13.16 o 
   6   5   9        8.21        3.19     13.67 o 
   7   5   9     1061.53      871.20     38.83 o 
   8   5   9      304.58      198.76     25.44 o 
   9   5   9       51.00       51.13     20.25 o 
  10   5   9      134.86      151.33     24.65 o 
  11   5   9        3.54       42.89     21.79 o 
  12   5   9       37.53       35.50     22.36 o 
  13   5   9       12.68      -24.15     18.70 o 
 -10   6   9       14.43       20.98     12.91 o 
  -9   6   9        0.02        7.37     15.93 o 
  -8   6   9       81.50       77.00     18.20 o 
  -7   6   9      143.84      156.86     21.69 o 
  -6   6   9     1194.98     1168.61     45.84 o 
  -5   6   9       14.32       -7.69     11.01 o 
  -4   6   9        4.83       18.02     11.85 o 
  -3   6   9      365.54      329.32     14.21 o 
  -2   6   9      125.58      136.95     14.04 o 
  -1   6   9      617.82      580.71     28.31 o 
   0   6   9      252.12      236.26     19.34 o 
   1   6   9      395.38      388.25     24.42 o 
   2   6   9      154.92      150.90     10.22 o 
   3   6   9     2406.86     2682.65     45.26 o 
   4   6   9       95.74       82.14      9.87 o 
   5   6   9      499.94      520.88     19.23 o 
   6   6   9       98.07      130.23     18.15 o 
   7   6   9      261.37      308.93     24.98 o 
   8   6   9      484.07      496.68     33.77 o 
   9   6   9       34.82       22.18     18.80 o 
  10   6   9       52.73       68.77     22.93 o 
  11   6   9      169.20      211.53     28.32 o 
  12   6   9        1.98        9.69     19.83 o 
  13   6   9       23.88       39.25     23.36 o 
  -9   7   9       65.41       69.37     19.65 o 
  -8   7   9      325.54      319.61     30.06 o 
  -7   7   9      212.69      170.52     22.14 o 
  -6   7   9      578.52      629.41     35.02 o 
  -5   7   9       21.68       16.96     13.08 o 
  -4   7   9      242.99      212.89     22.09 o 
  -3   7   9      320.47      331.80     24.24 o 
  -2   7   9      113.39      112.62     16.94 o 
  -1   7   9      177.80      128.17     16.52 o 
   0   7   9      613.04      678.68     32.72 o 
   1   7   9      214.02      266.59     21.84 o 
   2   7   9       22.97       31.94      5.80 o 
   3   7   9       62.62       65.50     14.88 o 
   4   7   9      171.97      216.58     13.07 o 
   5   7   9       41.36       25.59      8.95 o 
   6   7   9     1056.90     1077.75     43.41 o 
   7   7   9        0.06       18.78     14.88 o 
   8   7   9      190.38      205.20     15.24 o 
   9   7   9       88.38       88.17     20.23 o 
  10   7   9      149.20      136.01     23.81 o 
  11   7   9        0.63        9.15     20.42 o 
  12   7   9        4.78       11.17     21.08 o 
  13   7   9       32.42       54.93     23.80 o 
  -9   8   9       30.47       52.93     19.78 o 
  -8   8   9       19.72       28.08     17.18 o 
  -7   8   9      739.19      698.73     40.80 o 
  -6   8   9       62.38       68.76     17.47 o 
  -5   8   9        9.46       21.06     13.73 o 
  -4   8   9       51.71       41.13     14.79 o 
  -3   8   9       19.90       19.92     13.19 o 
  -2   8   9      320.78      297.99     24.48 o 
  -1   8   9      542.53      447.42     27.21 o 
   0   8   9      558.88      600.34     30.96 o 
   1   8   9       20.34       37.44     13.11 o 
   2   8   9      482.43      481.07     16.52 o 
   3   8   9      285.20      323.40     13.39 o 
   4   8   9      360.93      354.13     18.80 o 
   5   8   9      255.79      268.54     15.59 o 
   6   8   9      697.56      778.15     24.66 o 
   7   8   9       47.02       49.70     11.03 o 
   8   8   9      314.40      300.29     17.62 o 
   9   8   9        7.00       -1.87     16.95 o 
  10   8   9        3.63       -2.35     18.14 o 
  11   8   9        7.89       32.72     21.53 o 
  12   8   9       99.26      126.46     28.17 o 
  13   8   9        8.13       -5.17     20.55 o 
  -8   9   9        0.59        2.65     16.59 o 
  -7   9   9      269.19      235.02     26.80 o 
  -6   9   9        6.04       30.21     15.21 o 
  -5   9   9      398.30      396.63     29.64 o 
  -4   9   9        0.05      -11.64     12.87 o 
  -3   9   9      255.95      221.14     22.60 o 
  -2   9   9      170.38      182.42     20.63 o 
  -1   9   9       84.11       60.18     15.73 o 
   0   9   9        0.84        1.78     12.51 o 
   1   9   9      151.41      182.41     20.91 o 
   2   9   9      329.20      359.20     26.18 o 
   3   9   9     1418.52     1342.13     48.53 o 
   4   9   9      156.67      162.72     13.53 o 
   5   9   9       61.34       50.16     10.99 o 
   6   9   9      586.49      557.66     21.12 o 
   7   9   9      143.76      195.28     15.76 o 
   8   9   9      516.90      469.36     21.12 o 
   9   9   9       10.27       -9.83     10.08 o 
  10   9   9      301.25      286.03     29.98 o 
  11   9   9        0.40       15.27     20.05 o 
  12   9   9       61.76       46.22     23.88 o 
  13   9   9       40.89       44.97     25.08 o 
  -8  10   9       85.85      102.20     24.30 o 
  -7  10   9       12.35        5.66     16.31 o 
  -6  10   9        0.52       14.90     15.43 o 
  -5  10   9      529.55      471.99     33.93 o 
  -4  10   9      304.47      368.41     30.18 o 
  -3  10   9        1.80       12.91     14.68 o 
  -2  10   9      444.83      491.83     32.27 o 
  -1  10   9     1729.04     1504.65     52.56 o 
   0  10   9      912.38      893.83     40.46 o 
   1  10   9       68.46       59.49     16.16 o 
   2  10   9       12.38       -6.57     12.73 o 
   3  10   9      177.63      199.03     21.75 o 
   4  10   9        8.08       -1.48     13.59 o 
   5  10   9      221.82      211.13     13.73 o 
   6  10   9       13.24       58.12     11.66 o 
   7  10   9       86.17       75.43     12.62 o 
   8  10   9       39.45       31.43      9.12 o 
   9  10   9        0.02        4.06     11.32 o 
  10  10   9      149.17      169.56     25.78 o 
  11  10   9       46.33       58.49     22.65 o 
  12  10   9       62.90       46.34     23.37 o 
  13  10   9       56.55       56.12     25.48 o 
  -7  11   9      276.63      324.97     32.55 o 
  -6  11   9       64.49       30.77     17.56 o 
  -5  11   9      131.54      152.01     22.86 o 
  -4  11   9      544.28      481.38     33.41 o 
  -3  11   9        5.37       15.35     15.00 o 
  -2  11   9      646.57      543.15     33.45 o 
  -1  11   9        5.62       19.22     14.08 o 
   0  11   9       78.29       42.28     15.83 o 
   1  11   9     1725.56     1493.95     53.52 o 
   2  11   9      964.92      959.06     42.14 o 
   3  11   9      427.61      449.63     30.86 o 
   4  11   9       27.43       31.18     17.01 o 
   5  11   9      101.01      133.95     21.94 o 
   6  11   9       80.04      113.99     21.15 o 
   7  11   9      359.81      353.51     29.54 o 
   8  11   9       16.11        1.93      9.21 o 
   9  11   9        0.60       -1.59     16.30 o 
  10  11   9       52.72       76.95     21.71 o 
  11  11   9        4.02       23.11     20.69 o 
  12  11   9        5.12       41.94     23.33 o 
  -6  12   9       14.84       12.53     16.54 o 
  -5  12   9       54.39       15.58     16.21 o 
  -4  12   9       31.54       44.31     18.47 o 
  -3  12   9        3.61      -11.06     13.22 o 
  -2  12   9        3.64        4.37     14.02 o 
  -1  12   9       15.59        6.37     13.66 o 
   0  12   9        7.03       -1.05     14.31 o 
   1  12   9      647.14      658.16     36.28 o 
   2  12   9      241.79      212.00     23.78 o 
   3  12   9      249.97      221.09     25.12 o 
   4  12   9      120.84       76.13     18.64 o 
   5  12   9      115.01      120.12     21.49 o 
   6  12   9       68.68       64.77     17.90 o 
   7  12   9      140.50      172.18     22.46 o 
   8  12   9       68.53       79.04     11.04 o 
   9  12   9        8.09       14.50     10.10 o 
  10  12   9       92.40      124.75     25.17 o 
  11  12   9       64.31       62.61     22.05 o 
  12  12   9       10.51       21.87     22.37 o 
  -5  13   9      136.32      177.05     25.89 o 
  -4  13   9       45.55       58.97     19.54 o 
  -3  13   9       90.11       84.74     20.95 o 
  -2  13   9       20.15       15.39     15.75 o 
  -1  13   9      599.81      719.54     39.27 o 
   0  13   9      835.92      757.97     39.82 o 
   1  13   9      781.19      759.76     39.57 o 
   2  13   9       62.35       47.43     18.73 o 
   3  13   9       79.40       92.12     19.10 o 
   4  13   9       36.41       57.89     19.92 o 
   5  13   9      186.25      187.18     23.95 o 
   6  13   9       46.86       42.43     18.78 o 
   7  13   9        0.07       10.10     15.90 o 
   8  13   9      103.43       73.98     28.02 o 
   9  13   9       12.64       11.68     12.70 o 
  10  13   9        4.62      -17.32     16.93 o 
  11  13   9       16.33       77.00     24.11 o 
  12  13   9       34.20       85.89     25.46 o 
  -4  14   9        7.03       -9.30     16.22 o 
  -3  14   9      263.07      217.65     27.29 o 
  -2  14   9        5.77       28.27     16.47 o 
  -1  14   9        8.05       25.78     16.53 o 
   0  14   9      379.03      453.41     33.01 o 
   1  14   9     1045.45     1049.42     48.40 o 
   2  14   9        3.57        7.84     16.44 o 
   3  14   9      603.05      639.30     38.78 o 
   4  14   9      223.36      246.56     26.66 o 
   5  14   9       12.65       29.64     18.91 o 
   6  14   9        6.01      -13.43     14.48 o 
   7  14   9      127.81      138.84     24.19 o 
   8  14   9        4.57        2.01     12.82 o 
   9  14   9       21.50       21.87     13.61 o 
  10  14   9      165.39      154.11     24.43 o 
  -3  15   9      129.22      111.60     23.85 o 
  -2  15   9        0.48       -0.40     16.56 o 
  -1  15   9       56.11       34.10     18.64 o 
   0  15   9       12.12       31.77     16.93 o 
   1  15   9        7.19       13.46     15.73 o 
   2  15   9      436.10      488.43     34.96 o 
   3  15   9      218.43      211.31     27.18 o 
   4  15   9       41.23       42.53     20.09 o 
   5  15   9      240.21      223.56     26.30 o 
   6  15   9       25.13       27.24     17.79 o 
   7  15   9        4.81       21.54     13.34 o 
   8  15   9        1.07       -4.02     12.49 o 
   9  15   9       80.47       85.69     15.78 o 
  10  15   9        8.05       11.45     17.44 o 
  11  15   9        3.27       13.80     19.26 o 
  -2  16   9        0.31       10.74     18.43 o 
  -1  16   9       46.29       50.04     20.49 o 
   0  16   9        5.88      -22.62     15.08 o 
   1  16   9      217.47      210.18     27.29 o 
   2  16   9        2.31       -4.37     15.38 o 
   3  16   9      417.43      384.55     32.42 o 
   4  16   9       33.18       11.46     18.80 o 
   5  16   9      131.67       95.63     23.11 o 
   6  16   9      462.49      496.20     27.13 o 
   7  16   9       28.73       21.37     14.59 o 
   8  16   9        0.69      -13.11     13.18 o 
   9  16   9      185.38      218.73     20.37 o 
  10  16   9        6.35      -19.22     12.81 o 
   0  17   9       11.45       20.18     18.21 o 
   1  17   9       25.85       22.64     17.59 o 
   2  17   9       13.54        8.28     17.92 o 
   3  17   9        6.14       11.42     18.85 o 
   4  17   9      358.58      342.09     31.66 o 
   5  17   9      159.79      102.09     29.73 o 
   6  17   9       60.54       54.17     16.43 o 
   7  17   9       23.03       -9.44     14.08 o 
   8  17   9        6.34        0.75     14.38 o 
   9  17   9        1.32      -12.30     18.55 o 
   2  18   9        1.73        7.83     19.38 o 
   3  18   9      155.73      138.08     25.17 o 
   4  18   9      109.85      115.52     25.04 o 
   5  18   9      318.01      331.60     25.60 o 
   6  18   9      236.46      173.63     23.50 o 
   7  18   9        0.00       -4.96     14.33 o 
  -5 -13  10        0.12      -10.16     13.16 o 
  -4 -13  10       10.85        2.05     21.27 o 
  -3 -13  10        3.65       -0.90     16.39 o 
  -7 -12  10        3.65       23.72     16.43 o 
  -6 -12  10       20.16       32.11     15.63 o 
  -5 -12  10      179.32      221.81     21.78 o 
  -4 -12  10       18.32       10.93     13.97 o 
  -3 -12  10       81.70       81.87     22.71 o 
  -2 -12  10        9.28       23.49     16.97 o 
  -1 -12  10        9.81        8.61     15.58 o 
  -9 -11  10        0.50        7.20     14.67 o 
  -8 -11  10        0.01       -7.18     13.87 o 
  -7 -11  10       92.41       79.94     17.41 o 
  -6 -11  10        5.54       12.52     13.44 o 
  -5 -11  10        0.77       -1.84     12.84 o 
  -4 -11  10       20.59       14.38     15.16 o 
  -3 -11  10        0.38        2.00     11.98 o 
  -2 -11  10        0.02       -8.44     19.33 o 
  -1 -11  10       29.17       30.54     14.34 o 
  -9 -10  10       68.61       88.19     18.19 o 
  -8 -10  10        1.24       -4.68     13.29 o 
  -7 -10  10       47.78        7.71     13.97 o 
  -6 -10  10      149.17       95.13     16.83 o 
  -5 -10  10       23.37       -4.36     12.59 o 
  -4 -10  10        5.36      -10.61     11.72 o 
  -3 -10  10       18.61        5.85     12.22 o 
  -2 -10  10       15.86        9.31     24.50 o 
  -1 -10  10        1.77       -5.45     11.46 o 
   0 -10  10       39.54       17.14     34.17 o 
   3 -10  10       32.32       69.10     24.99 o 
   4 -10  10      121.10      118.34     26.77 o 
 -10  -9  10       30.58       27.56     18.70 o 
  -9  -9  10      202.39      187.19     20.76 o 
  -8  -9  10      482.38      435.05     26.60 o 
  -7  -9  10       13.60       10.44     13.23 o 
  -6  -9  10        0.09      -16.01     11.66 o 
  -5  -9  10        6.33       -2.19     11.77 o 
  -4  -9  10       36.30       16.26     12.43 o 
  -3  -9  10        4.00       24.50     12.07 o 
  -2  -9  10       30.74       47.47     12.97 o 
  -1  -9  10        9.83       34.05     12.13 o 
   0  -9  10       45.24       11.31     11.42 o 
   2  -9  10       15.60        2.40     17.84 o 
   3  -9  10      292.79      294.08     33.66 o 
   4  -9  10        0.43       -9.96     20.27 o 
   5  -9  10      203.87      261.14     35.25 o 
 -11  -8  10      314.82      377.33     27.10 o 
 -10  -8  10       74.70       65.20     17.40 o 
  -9  -8  10        1.74      -10.67     12.27 o 
  -8  -8  10       67.10       67.79     15.70 o 
  -7  -8  10       98.85       73.01     15.45 o 
  -6  -8  10        0.25       -3.88     11.54 o 
  -5  -8  10      219.45      204.54     18.46 o 
  -4  -8  10        4.54        1.40     10.88 o 
  -3  -8  10      140.01      156.44     15.83 o 
  -2  -8  10       43.52       34.60     12.27 o 
  -1  -8  10      123.61      114.41     14.29 o 
   0  -8  10      235.73      262.07     18.17 o 
   1  -8  10      103.39      108.27     13.83 o 
   2  -8  10        1.12        9.49     16.85 o 
   3  -8  10        1.60        3.06     18.26 o 
   4  -8  10       31.14       55.43     23.58 o 
   5  -8  10        0.01       22.25     21.15 o 
   6  -8  10       88.26      115.65     26.17 o 
 -11  -7  10       44.60       50.51     16.04 o 
 -10  -7  10        0.21        2.16     18.07 o 
  -9  -7  10        0.47       22.88     17.05 o 
  -8  -7  10      336.86      295.05     22.30 o 
  -7  -7  10      358.73      370.22     22.87 o 
  -6  -7  10      667.48      575.57     26.92 o 
  -5  -7  10      272.17      221.88     17.96 o 
  -4  -7  10      307.49      237.71     22.09 o 
  -3  -7  10       97.09      114.29     14.39 o 
  -2  -7  10        0.08      -14.37      9.70 o 
  -1  -7  10      171.11      156.34     14.56 o 
   0  -7  10      148.29      181.17     37.53 o 
   1  -7  10       21.88       33.16      9.02 o 
   2  -7  10        7.32      -15.98     15.03 o 
   3  -7  10      195.39      146.29     25.34 o 
   4  -7  10      194.85      228.05     30.77 o 
   5  -7  10      680.22      634.20     41.71 o 
   6  -7  10       17.46       37.52     22.14 o 
   7  -7  10       24.95       17.38     20.32 o 
 -11  -6  10      170.65      184.80     21.22 o 
 -10  -6  10        1.15       -7.87     23.68 o 
  -9  -6  10      439.13      366.52     23.70 o 
  -8  -6  10       63.79       85.25     15.30 o 
  -7  -6  10      138.44      170.22     18.16 o 
  -6  -6  10       85.78       40.06     18.37 o 
  -5  -6  10       27.93       17.61     15.60 o 
  -4  -6  10      437.95      490.71     24.23 o 
  -3  -6  10       26.45       55.06     20.82 o 
  -2  -6  10        1.52       -8.49     13.15 o 
  -1  -6  10      182.08      194.34     15.08 o 
   0  -6  10       49.19       22.79     13.99 o 
   1  -6  10      223.65      230.70     12.88 o 
   2  -6  10        1.02       -1.33      7.21 o 
   3  -6  10      443.05      476.56     35.25 o 
   4  -6  10       24.22       23.65     20.33 o 
   5  -6  10        3.20       -8.09     18.17 o 
   6  -6  10        0.04      -14.44     16.87 o 
   7  -6  10       60.72       85.99     26.02 o 
   8  -6  10       29.14       45.17     23.78 o 
 -11  -5  10      126.73      171.79     50.11 o 
 -10  -5  10      114.41      137.50     18.24 o 
  -9  -5  10      278.82      327.77     22.55 o 
  -8  -5  10      109.73      153.49     17.61 o 
  -7  -5  10      147.92      101.27     15.39 o 
  -6  -5  10      116.79      175.25     17.11 o 
  -5  -5  10      169.20      169.18     17.69 o 
  -4  -5  10      929.14      816.56     40.99 o 
  -3  -5  10       24.25       35.89     11.36 o 
  -2  -5  10       99.14      111.39     13.05 o 
  -1  -5  10      489.05      478.34     20.43 o 
   0  -5  10       11.80        7.39     13.86 o 
   1  -5  10       88.53      122.98     10.57 o 
   2  -5  10       60.94       29.68     10.57 o 
   3  -5  10        9.53       15.84     17.79 o 
   4  -5  10       51.00       56.09     20.22 o 
   5  -5  10       61.45       65.04     20.49 o 
   6  -5  10        3.76      -22.97     15.32 o 
   7  -5  10       27.34       24.42     20.75 o 
   8  -5  10        7.89       21.10     20.90 o 
 -12  -4  10      191.39      224.05     18.78 o 
 -11  -4  10        0.54        2.50     13.28 o 
 -10  -4  10      110.11      165.68     18.63 o 
  -9  -4  10        9.40       32.59     13.94 o 
  -8  -4  10       15.57       13.39     12.63 o 
  -7  -4  10       14.88       20.89     11.78 o 
  -6  -4  10        0.11       -1.90     10.63 o 
  -5  -4  10      156.94      151.08     15.22 o 
  -4  -4  10      357.97      462.65     22.21 o 
  -3  -4  10        3.25       -7.81      8.64 o 
  -2  -4  10       33.92       44.36     15.48 o 
  -1  -4  10      127.23      110.99     13.44 o 
   0  -4  10      540.94      516.65     20.06 o 
   1  -4  10      187.83      161.51     10.69 o 
   2  -4  10      707.20      639.68     18.06 o 
   3  -4  10      281.60      288.26     21.16 o 
   4  -4  10      117.64       49.98     19.32 o 
   5  -4  10       14.34       24.36     17.63 o 
   6  -4  10       61.73       54.33     21.17 o 
   7  -4  10       27.93       40.97     22.24 o 
   8  -4  10       49.53       80.38     23.40 o 
   9  -4  10       38.93       18.26     23.69 o 
 -12  -3  10        7.05       21.29     12.93 o 
 -11  -3  10        4.16        2.03     15.17 o 
 -10  -3  10       27.50       33.98     14.67 o 
  -9  -3  10        6.87        5.85     11.97 o 
  -8  -3  10        9.51        4.57     12.01 o 
  -7  -3  10       50.24       41.83     13.03 o 
  -6  -3  10       72.25       70.04     13.31 o 
  -5  -3  10      387.49      368.59     20.54 o 
  -4  -3  10        1.96        2.40     10.30 o 
  -3  -3  10        8.67       32.29     10.57 o 
  -2  -3  10       99.82      112.65     12.32 o 
  -1  -3  10     1193.60     1136.94     54.17 o 
   0  -3  10      132.62      146.37     12.35 o 
   1  -3  10        1.66        2.33      5.81 o 
   2  -3  10       65.17       72.51      8.27 o 
   3  -3  10       81.31       88.00      8.39 o 
   4  -3  10      145.21       95.87     21.27 o 
   5  -3  10       17.28       -3.31     15.55 o 
   6  -3  10       63.42       25.05     18.70 o 
   7  -3  10        0.29        8.10     17.99 o 
   8  -3  10       13.11       26.32     20.84 o 
   9  -3  10       10.56       21.66     20.99 o 
 -12  -2  10       18.51       28.60     12.87 o 
 -11  -2  10        3.81        1.42     10.96 o 
 -10  -2  10        1.75        4.18     12.68 o 
  -9  -2  10       92.36       74.25     15.74 o 
  -8  -2  10      877.53      803.05     30.23 o 
  -7  -2  10      391.94      365.75     30.41 o 
  -6  -2  10        2.58        3.01     10.31 o 
  -5  -2  10      323.24      320.95     19.43 o 
  -4  -2  10       95.91       88.28     10.48 o 
  -3  -2  10      105.23      110.80      8.52 o 
  -2  -2  10       14.78       22.39      9.06 o 
  -1  -2  10       40.84       40.81      9.93 o 
   0  -2  10      354.89      408.59     21.99 o 
   1  -2  10      300.71      295.97     16.21 o 
   2  -2  10      641.97      653.71     16.79 o 
   3  -2  10       40.54       46.14      7.14 o 
   4  -2  10        0.16       -5.60     15.01 o 
   5  -2  10      381.57      475.70     35.40 o 
   6  -2  10      382.12      452.47     35.65 o 
   7  -2  10      162.98      133.20     25.09 o 
   8  -2  10      175.22      142.30     25.60 o 
   9  -2  10      110.37      146.97     28.84 o 
  10  -2  10        2.97        6.42     20.42 o 
 -11  -1  10       14.15       25.14     12.04 o 
 -10  -1  10      207.92      217.86     16.19 o 
  -9  -1  10       26.77       18.70     12.90 o 
  -8  -1  10      240.96      215.04     38.14 o 
  -7  -1  10        0.02        7.75     10.95 o 
  -6  -1  10      349.08      332.44     14.90 o 
  -5  -1  10      261.70      232.70     12.16 o 
  -4  -1  10       66.13       51.57      7.79 o 
  -3  -1  10       20.06       14.04      6.03 o 
  -2  -1  10      384.30      364.42     13.11 o 
  -1  -1  10     1513.87     1494.59     29.23 o 
   0  -1  10        0.57       17.06      8.31 o 
   1  -1  10        5.05        1.14      6.48 o 
   2  -1  10      367.63      379.49     21.44 o 
   3  -1  10      141.22      170.48      9.40 o 
   4  -1  10       28.94       30.64      8.92 o 
   5  -1  10      467.20      402.76     30.69 o 
   6  -1  10       45.62       65.18     19.57 o 
   7  -1  10      154.60      122.20     23.53 o 
   8  -1  10       17.44       46.62     22.46 o 
   9  -1  10        5.23       14.57     20.63 o 
  10  -1  10       15.43       47.78     25.06 o 
 -11   0  10      211.20      231.78     17.39 o 
 -10   0  10       99.92       71.79     13.13 o 
  -9   0  10      393.05      409.05     19.54 o 
  -8   0  10       65.79       61.67     14.33 o 
  -7   0  10      101.66       86.86      9.83 o 
  -6   0  10      120.43      104.38     15.49 o 
  -5   0  10     1685.57     1690.39     30.23 o 
  -4   0  10      506.89      495.12     15.61 o 
  -3   0  10      104.37      134.65     11.09 o 
  -2   0  10        5.26        2.67      5.97 o 
  -1   0  10       17.93       13.53      6.10 o 
   0   0  10      540.19      540.27     18.65 o 
   1   0  10      325.89      291.75     13.11 o 
   2   0  10     1633.58     1734.94     53.48 o 
   3   0  10       62.65       65.20      9.59 o 
   4   0  10      274.65      256.25     14.49 o 
   5   0  10      671.51      784.37     38.81 o 
   6   0  10       19.17       64.35     21.33 o 
   7   0  10        6.87       14.65     17.20 o 
   8   0  10      255.04      240.55     29.86 o 
   9   0  10        1.54      -12.54     19.22 o 
  10   0  10      170.36      151.16     28.34 o 
  11   0  10        4.83       39.03     24.62 o 
 -11   1  10      219.69      243.91     32.38 o 
 -10   1  10       26.79       18.95     11.24 o 
  -9   1  10        7.74       -0.89     10.01 o 
  -8   1  10      115.96      112.92     11.69 o 
  -7   1  10       29.48       24.02      8.52 o 
  -6   1  10       78.90       72.60      9.11 o 
  -5   1  10     1313.52     1218.03     25.59 o 
  -4   1  10     2651.09     2493.76     38.52 o 
  -3   1  10       41.53       73.19      8.38 o 
  -2   1  10       15.30       25.15      6.65 o 
  -1   1  10      512.63      272.28     17.15 o 
   0   1  10      544.09      584.04     18.84 o 
   1   1  10      434.96      469.04     14.36 o 
   2   1  10       70.04       33.74     16.27 o 
   3   1  10        5.21        9.73      8.39 o 
   4   1  10      214.75      206.94     13.02 o 
   5   1  10      241.66      248.62     24.96 o 
   6   1  10     1882.69     1679.36     58.92 o 
   7   1  10      157.28      181.84     26.69 o 
   8   1  10       16.89        9.40     17.77 o 
   9   1  10       60.17       74.13     24.54 o 
  10   1  10        2.56      -18.66     19.28 o 
  11   1  10      187.86      175.54     30.50 o 
 -11   2  10        0.81      -12.30     19.14 o 
 -10   2  10       50.75       36.25     14.44 o 
  -9   2  10      103.52      113.58     16.61 o 
  -8   2  10      199.60      233.12     12.64 o 
  -7   2  10      591.20      496.19     18.08 o 
  -6   2  10      273.65      252.30     14.90 o 
  -5   2  10      678.56      579.89     17.89 o 
  -4   2  10      121.56       58.25     16.03 o 
  -3   2  10       55.60       90.26     16.11 o 
  -2   2  10       43.21       59.93     16.92 o 
  -1   2  10      947.58      906.57     23.53 o 
   0   2  10        3.88       -0.90      8.58 o 
   1   2  10     1099.44      805.20     28.86 o 
   2   2  10      318.93      235.67     15.22 o 
   3   2  10        0.18       23.54     12.44 o 
   4   2  10      154.28      166.09     19.50 o 
   5   2  10       41.63        3.94     15.56 o 
   6   2  10     3444.27     3690.64     95.17 o 
   7   2  10      699.65      636.86     38.15 o 
   8   2  10       44.06       41.27     21.17 o 
   9   2  10      436.21      347.95     32.75 o 
  10   2  10        5.13       23.75     20.35 o 
  11   2  10        0.06       -3.42     20.96 o 
  12   2  10       36.03       44.33     24.77 o 
 -11   3  10       62.78       91.24     24.51 o 
 -10   3  10       31.23       28.61     16.76 o 
  -9   3  10       23.38       23.28     10.06 o 
  -8   3  10        4.32        0.22     11.25 o 
  -7   3  10     1020.28     1124.91     25.98 o 
  -6   3  10      118.15      135.83     16.83 o 
  -5   3  10       49.95       43.14     12.72 o 
  -4   3  10     1533.25     1361.54     43.22 o 
  -2   3  10       24.42       35.31     11.20 o 
  -1   3  10      167.81      230.73     18.49 o 
   0   3  10      331.85      366.28     21.98 o 
   1   3  10      967.73      951.36     23.39 o 
   2   3  10     1114.79      547.15     22.73 o 
   3   3  10      430.59      384.50     17.34 o 
   4   3  10      850.67      873.18     35.39 o 
   5   3  10      617.55      748.64     34.52 o 
   6   3  10      141.87      154.67     21.29 o 
   7   3  10      398.24      430.06     33.44 o 
   8   3  10      424.94      384.90     31.85 o 
   9   3  10       50.37       52.72     19.56 o 
  10   3  10        3.99       -3.39     19.46 o 
  11   3  10        8.68       14.44     19.74 o 
  12   3  10        6.73        9.99     23.03 o 
 -10   4  10       79.62       93.31     15.48 o 
  -9   4  10       27.66       34.55     34.25 o 
  -8   4  10       15.09        1.73     10.08 o 
  -7   4  10       72.83      118.74     13.42 o 
  -6   4  10       32.73       33.60     10.38 o 
  -5   4  10        4.69       -3.93      8.27 o 
  -4   4  10      109.01       93.26     15.11 o 
  -3   4  10        1.19      -11.13      9.41 o 
  -2   4  10      102.91      108.73     14.46 o 
  -1   4  10        0.66       16.91     10.80 o 
   0   4  10       65.07       56.16     13.42 o 
   1   4  10       44.21       57.55      7.90 o 
   2   4  10      414.92      418.21     15.78 o 
   3   4  10      307.21      312.84     15.31 o 
   4   4  10      195.55      226.14     14.50 o 
   5   4  10      134.85      149.00     19.75 o 
   6   4  10       86.72      100.71     19.15 o 
   7   4  10       64.08       48.01     19.19 o 
   8   4  10      570.27      521.00     34.15 o 
   9   4  10       27.24       30.90     19.84 o 
  10   4  10       25.39        9.19     18.66 o 
  11   4  10       20.27       39.39     22.52 o 
  12   4  10        7.06       37.96     22.25 o 
 -10   5  10       25.07       27.20     12.70 o 
  -9   5  10      104.02      117.21     15.85 o 
  -8   5  10      268.78      229.10     23.46 o 
  -7   5  10      183.94      173.16     21.20 o 
  -6   5  10        0.56      -16.75     11.17 o 
  -5   5  10        1.36        8.61     11.24 o 
  -4   5  10       27.82       25.45      9.05 o 
  -3   5  10      110.14      101.94     14.97 o 
  -2   5  10      439.81      406.09     24.65 o 
  -1   5  10       55.11       69.46     14.45 o 
   0   5  10      356.39      306.28     22.39 o 
   1   5  10      789.22      723.94     32.18 o 
   2   5  10      988.91     1021.63     23.90 o 
   3   5  10      227.98      212.63     12.81 o 
   4   5  10      387.53      413.50     17.72 o 
   5   5  10      121.05       98.51     12.13 o 
   6   5  10       22.57       41.02     15.91 o 
   7   5  10       82.99       62.56     17.86 o 
   8   5  10       88.24       79.46     21.02 o 
   9   5  10        8.70       23.08     18.68 o 
  10   5  10        6.08      -12.83     18.83 o 
  11   5  10      271.64      333.90     35.05 o 
  12   5  10        4.92       24.19     20.92 o 
 -10   6  10      137.41      154.73     23.67 o 
  -9   6  10        8.57       31.66     16.41 o 
  -8   6  10       76.61       74.54     18.99 o 
  -7   6  10      346.97      363.47     27.92 o 
  -6   6  10      497.09      418.91     28.53 o 
  -5   6  10      283.17      280.12     23.44 o 
  -4   6  10        0.04      -14.92     10.42 o 
  -3   6  10      574.19      645.35     31.46 o 
  -2   6  10     1759.68     1665.04     51.62 o 
  -1   6  10       51.63       60.12     14.01 o 
   0   6  10     2249.46     2263.16     62.26 o 
   1   6  10      335.30      316.27     23.64 o 
   2   6  10      183.17      206.30     21.69 o 
   3   6  10       19.07       11.69      7.64 o 
   4   6  10      176.06      178.07     17.79 o 
   5   6  10        7.91       -9.68     11.39 o 
   6   6  10        9.68       -5.38     12.42 o 
   7   6  10     1196.63     1227.14     46.68 o 
   8   6  10      346.33      354.30     28.37 o 
   9   6  10      319.49      322.13     30.12 o 
  10   6  10      146.10      180.17     26.67 o 
  11   6  10        8.24       27.28     21.75 o 
  12   6  10        6.30       23.32     22.27 o 
  -9   7  10      224.65      240.59     27.36 o 
  -8   7  10       27.48       47.97     18.40 o 
  -7   7  10        8.36       -1.78     14.45 o 
  -6   7  10      171.05      143.56     21.08 o 
  -5   7  10      437.90      401.34     28.34 o 
  -4   7  10       29.71       18.51     13.48 o 
  -3   7  10     1023.66     1027.50     41.94 o 
  -2   7  10      361.40      337.77     24.72 o 
  -1   7  10       23.33       23.10     12.29 o 
   0   7  10      526.08      561.53     31.13 o 
   1   7  10       52.92       76.31     15.52 o 
   2   7  10      133.01      125.90      8.97 o 
   3   7  10       82.92       58.70      8.57 o 
   4   7  10      946.69      955.98     25.15 o 
   5   7  10      304.06      238.97     14.80 o 
   6   7  10      128.94      131.50     12.42 o 
   7   7  10      226.97      218.39     22.59 o 
   8   7  10      121.60      170.56     23.02 o 
   9   7  10      314.83      385.55     32.20 o 
  10   7  10        1.23      -22.95     15.30 o 
  11   7  10        0.14      -18.43     17.19 o 
  12   7  10       12.08       12.35     21.52 o 
  -9   8  10       42.69       65.46     21.63 o 
  -8   8  10      126.24      147.48     24.55 o 
  -7   8  10      574.08      517.60     35.84 o 
  -6   8  10       31.46       41.49     15.48 o 
  -5   8  10      210.74      176.62     21.65 o 
  -4   8  10      221.68      170.96     20.65 o 
  -3   8  10      162.74      140.89     19.19 o 
  -2   8  10      291.06      291.68     24.24 o 
  -1   8  10        4.66        1.46     12.60 o 
   0   8  10      564.94      493.31     29.72 o 
   1   8  10      618.90      553.18     30.91 o 
   2   8  10     1879.96     1867.60     58.13 o 
   3   8  10       20.57       23.84      7.31 o 
   4   8  10       55.44       91.77     17.10 o 
   5   8  10      251.13      231.36     14.70 o 
   6   8  10      159.17      171.34     14.34 o 
   7   8  10        0.15       -0.14     18.15 o 
   8   8  10        1.12       -3.30     14.90 o 
   9   8  10       17.73        5.39     16.65 o 
  10   8  10       25.86       35.85     19.95 o 
  11   8  10       77.81      117.20     24.07 o 
  12   8  10        0.07       13.65     21.38 o 
  -8   9  10        0.04       10.92     16.49 o 
  -7   9  10        1.70        7.66     14.93 o 
  -6   9  10       11.99       11.07     14.74 o 
  -5   9  10        4.55        5.94     13.97 o 
  -4   9  10       12.83        4.74     14.16 o 
  -3   9  10       32.29       18.91     13.76 o 
  -2   9  10       27.53       67.37     16.00 o 
  -1   9  10      241.97      222.21     22.14 o 
   0   9  10       51.80       35.22     14.38 o 
   1   9  10       80.69      112.80     18.03 o 
   2   9  10      218.78      205.54     22.12 o 
   3   9  10        0.48      -18.55     12.37 o 
   4   9  10      161.15      192.33     14.54 o 
   5   9  10       66.96       56.95     10.27 o 
   6   9  10       60.54       95.04     12.25 o 
   7   9  10        0.65       -3.25     10.18 o 
   8   9  10      105.07       79.53     17.47 o 
   9   9  10       66.64       79.52     19.75 o 
  10   9  10        3.37       18.85     19.22 o 
  11   9  10      131.25      259.72     30.69 o 
  12   9  10       57.03       71.97     22.85 o 
  -7  10  10      124.32      105.96     22.87 o 
  -6  10  10       51.24       54.82     18.65 o 
  -5  10  10      416.93      404.46     31.40 o 
  -4  10  10       92.61       67.10     17.48 o 
  -3  10  10      338.19      370.41     28.63 o 
  -2  10  10      160.11       82.21     17.61 o 
  -1  10  10     1133.48     1075.79     45.37 o 
   0  10  10     2860.36     2640.80     75.27 o 
   1  10  10      178.47      168.44     21.35 o 
   2  10  10     1256.93     1254.82     48.32 o 
   3  10  10        3.33       -6.65     13.70 o 
   4  10  10      112.35      132.26     21.70 o 
   5  10  10       57.24       54.07     17.14 o 
   6  10  10      100.47      165.41     18.22 o 
   7  10  10      706.54      607.54     24.22 o 
   8  10  10        1.92       -3.13     14.28 o 
   9  10  10       24.50        5.81     14.69 o 
  10  10  10       11.33       -4.13     18.27 o 
  11  10  10        7.27       17.78     20.13 o 
  12  10  10       58.50      109.88     26.23 o 
  -7  11  10        0.10        5.09     15.72 o 
  -6  11  10       22.15       -8.90     14.61 o 
  -5  11  10       19.17       29.86     16.45 o 
  -4  11  10      168.02      191.99     23.71 o 
  -2  11  10      256.64      209.68     24.09 o 
  -1  11  10      349.21      336.84     28.52 o 
   0  11  10     1864.14     1814.57     61.39 o 
   1  11  10      120.14      132.89     20.56 o 
   2  11  10       38.37       30.81     15.89 o 
   3  11  10      811.73      797.74     40.35 o 
   4  11  10      837.66      746.95     39.32 o 
   5  11  10      167.77      172.28     23.89 o 
   6  11  10      222.41      215.96     24.46 o 
   7  11  10      122.48      121.66     22.97 o 
   8  11  10        1.09      -10.55      8.85 o 
   9  11  10      232.03      132.12     17.10 o 
  10  11  10       77.08       99.93     21.80 o 
  11  11  10       17.62       19.24     20.03 o 
  12  11  10       64.21       61.91     23.95 o 
  -6  12  10       94.21      114.18     24.45 o 
  -5  12  10        0.72       21.72     16.58 o 
  -4  12  10      162.40      159.65     24.14 o 
  -3  12  10        0.10        1.40     14.41 o 
  -2  12  10        7.98       -1.49     13.66 o 
  -1  12  10      177.17      164.20     21.99 o 
   0  12  10       96.79      112.69     19.83 o 
   1  12  10     1859.56     1942.55     65.47 o 
   2  12  10      391.32      437.83     31.81 o 
   3  12  10      700.40      855.13     43.54 o 
   4  12  10     1629.72     1765.82     62.56 o 
   5  12  10        0.37      -17.84     15.39 o 
   6  12  10       46.86       35.10     17.96 o 
   7  12  10       12.94        7.84     15.78 o 
   8  12  10       12.12       -7.30     12.27 o 
   9  12  10        6.57        6.58     13.81 o 
  10  12  10        0.02        9.04     10.74 o 
  11  12  10        0.69       25.71     19.89 o 
  12  12  10       42.88       66.40     24.36 o 
  -5  13  10      251.28      224.58     29.05 o 
  -4  13  10       68.44       60.46     19.22 o 
  -3  13  10        1.08        3.30     15.53 o 
  -2  13  10      112.62       96.46     20.17 o 
  -1  13  10        5.41       12.23     16.04 o 
   0  13  10      554.20      557.23     36.72 o 
   1  13  10        6.65       11.34     15.64 o 
   2  13  10      981.79     1007.37     46.21 o 
   3  13  10      753.72      751.24     40.62 o 
   4  13  10      205.69      225.82     25.76 o 
   5  13  10      421.42      489.05     34.37 o 
   6  13  10       10.32       14.16     16.97 o 
   7  13  10       10.07        1.87     16.12 o 
   8  13  10       29.86       44.86     18.57 o 
   9  13  10       44.48       51.12     14.44 o 
  10  13  10      185.92      211.05     25.31 o 
  -4  14  10       33.53       46.64     19.39 o 
  -3  14  10        0.02      -10.59     15.18 o 
  -2  14  10       51.37       32.95     18.57 o 
  -1  14  10       38.22       48.63     18.47 o 
   0  14  10       30.82       20.85     16.12 o 
   1  14  10       46.22       56.10     20.03 o 
   2  14  10        3.88      -15.25     15.30 o 
   3  14  10       73.42       79.53     20.06 o 
   4  14  10        3.47        9.56     17.37 o 
   5  14  10       78.38       72.56     20.52 o 
   6  14  10        1.96      -20.38     16.90 o 
   7  14  10       39.13       33.65     20.06 o 
   8  14  10      132.46      147.45     25.83 o 
   9  14  10        9.86       -4.44     13.05 o 
  10  14  10       41.20       38.00     19.62 o 
  -3  15  10        9.83       -8.74     15.51 o 
  -2  15  10       23.69       25.24     18.13 o 
  -1  15  10      141.33      106.18     21.61 o 
   0  15  10       84.75       85.40     20.44 o 
   1  15  10       52.54       63.09     20.63 o 
   2  15  10        0.00       10.07     16.22 o 
   3  15  10      481.72      544.52     36.89 o 
   4  15  10      795.48      895.70     46.31 o 
   5  15  10      287.74      252.11     28.64 o 
   6  15  10        9.63        0.24     18.33 o 
   7  15  10        7.54        3.82     23.92 o 
   8  15  10       54.77       28.29     22.69 o 
   9  15  10       33.41       25.48     14.69 o 
  10  15  10        2.05       -0.49     13.50 o 
  -1  16  10        4.38        6.53     17.69 o 
   0  16  10        3.74       15.73     18.28 o 
   1  16  10       26.38       36.41     19.69 o 
   2  16  10       51.77       50.32     20.68 o 
   3  16  10      317.37      352.31     33.15 o 
   4  16  10       71.66       51.98     20.24 o 
   5  16  10      322.68      367.21     34.08 o 
   6  16  10       14.43       17.43     18.08 o 
   7  16  10      139.45      111.13     18.71 o 
   8  16  10        3.86        0.20     14.29 o 
   9  16  10       94.27       66.00     15.83 o 
  10  16  10       42.22       37.03     15.42 o 
   0  17  10       13.08      -23.77     15.84 o 
   1  17  10       73.62       50.41     22.01 o 
   2  17  10       99.82       86.59     23.05 o 
   3  17  10      171.84      119.62     23.76 o 
   4  17  10      128.43      144.95     26.27 o 
   5  17  10       25.24        5.32     19.50 o 
   6  17  10       13.98      -10.77     15.11 o 
   7  17  10       38.23       27.71     15.12 o 
   8  17  10        3.39       -6.53     14.60 o 
   3  18  10       16.72       21.49     19.54 o 
   4  18  10       16.38        4.51     18.71 o 
   5  18  10       16.49       -4.71     19.52 o 
   6  18  10       16.90       -2.27     23.22 o 
  -5 -12  11        0.53       13.30     16.16 o 
  -4 -12  11       17.11       -1.63     29.14 o 
  -3 -12  11       20.39        5.22     14.50 o 
  -2 -12  11       14.23        0.16     14.75 o 
  -7 -11  11       42.71       49.99     16.84 o 
  -6 -11  11        3.21        3.27     14.14 o 
  -5 -11  11       38.70       70.69     19.25 o 
  -4 -11  11       29.89       27.20     23.00 o 
  -3 -11  11        0.04       -5.15     16.06 o 
  -2 -11  11       71.98       36.35     19.30 o 
  -1 -11  11        1.65      -15.00     20.78 o 
  -8 -10  11      190.74      203.53     21.49 o 
  -7 -10  11      284.16      290.07     23.32 o 
  -6 -10  11      128.60      109.77     17.45 o 
  -5 -10  11       40.09       84.02     32.31 o 
  -4 -10  11       13.81        0.29     12.61 o 
  -3 -10  11        1.88       17.13     12.59 o 
  -2 -10  11        5.48        4.74     12.00 o 
  -1 -10  11      137.83      109.44     36.59 o 
   3 -10  11       57.32      111.72     28.35 o 
  -9  -9  11        4.39        0.38     13.87 o 
  -8  -9  11       58.50       62.17     16.50 o 
  -7  -9  11      127.63      148.71     18.49 o 
  -6  -9  11       46.91       12.50     13.28 o 
  -5  -9  11      205.61      218.62     20.02 o 
  -4  -9  11        0.69       -8.64     12.24 o 
  -3  -9  11        1.96        8.97     23.15 o 
  -2  -9  11       83.75       60.08     14.16 o 
  -1  -9  11        6.01      -16.28     10.85 o 
   0  -9  11      115.52       96.67     14.69 o 
   3  -9  11       84.08       87.20     24.82 o 
   4  -9  11       12.21       32.96     22.38 o 
 -10  -8  11        1.20       26.14     27.66 o 
  -9  -8  11       22.47       21.21     19.07 o 
  -8  -8  11        0.01        1.35     12.93 o 
  -7  -8  11       35.20       43.33     19.13 o 
  -6  -8  11        3.67       -5.48     12.70 o 
  -5  -8  11      537.52      512.69     26.46 o 
  -4  -8  11       11.22       10.00     13.13 o 
  -3  -8  11       65.31       29.51     11.92 o 
  -2  -8  11      113.94      115.79     15.28 o 
  -1  -8  11      144.94      156.53     29.78 o 
   0  -8  11       14.56       33.12     16.17 o 
   2  -8  11       17.46        7.78     17.80 o 
   3  -8  11      342.30      364.10     34.89 o 
   4  -8  11        1.51       -5.75     18.67 o 
   5  -8  11        3.03       29.23     23.46 o 
 -10  -7  11        6.16       18.47     15.38 o 
  -9  -7  11       58.10       69.67     16.37 o 
  -8  -7  11       19.44       38.63     14.71 o 
  -7  -7  11       13.67       16.74     13.25 o 
  -6  -7  11       87.29       65.88     18.56 o 
  -5  -7  11      133.21      192.62     18.32 o 
  -4  -7  11       13.51        9.67     12.02 o 
  -3  -7  11       57.61       68.91     13.66 o 
  -2  -7  11      112.04      113.76     21.12 o 
  -1  -7  11       67.93       64.03     12.74 o 
   0  -7  11      177.82      164.00     23.46 o 
   1  -7  11      269.84      258.47     21.40 o 
   2  -7  11      121.52      142.31     25.60 o 
   3  -7  11        0.37       15.53     19.79 o 
   4  -7  11       38.82       56.74     23.45 o 
   5  -7  11        0.91       46.76     23.21 o 
   6  -7  11        2.91       -7.03     20.02 o 
 -11  -6  11       16.06       11.82     14.73 o 
 -10  -6  11      254.13      316.40     24.55 o 
  -9  -6  11      120.56       94.02     17.08 o 
  -8  -6  11      133.57      166.86     18.77 o 
  -7  -6  11        0.76       -7.96     13.36 o 
  -6  -6  11       40.98       54.25     13.72 o 
  -5  -6  11      100.62       81.48     13.87 o 
  -4  -6  11       38.17       -2.22     15.48 o 
  -3  -6  11       18.24        4.85     10.08 o 
  -2  -6  11      244.78      199.78     16.74 o 
  -1  -6  11        0.52       13.83     10.14 o 
   0  -6  11        0.09       11.92     12.82 o 
   1  -6  11       30.41       22.95     12.03 o 
   2  -6  11      164.34      194.16     26.46 o 
   3  -6  11        7.23       -1.36     16.71 o 
   4  -6  11        2.88       13.44     20.09 o 
   5  -6  11        9.31       -1.20     18.40 o 
   6  -6  11       59.55       73.10     23.80 o 
   7  -6  11       40.56       57.38     24.55 o 
 -11  -5  11       66.46       58.65     16.57 o 
 -10  -5  11        7.84       -1.78     13.20 o 
  -9  -5  11      221.25      246.98     21.40 o 
  -8  -5  11       30.50       26.06     13.86 o 
  -7  -5  11       24.62       14.86     18.56 o 
  -6  -5  11       36.31       15.51     12.07 o 
  -5  -5  11      121.72       94.35     14.46 o 
  -4  -5  11      259.77      178.85     19.55 o 
  -3  -5  11      478.98      420.28     21.20 o 
  -2  -5  11      147.32      166.06     27.28 o 
  -1  -5  11       48.46       58.76     11.71 o 
   0  -5  11       20.46       34.91     10.30 o 
   1  -5  11      151.41      206.55     17.27 o 
   2  -5  11        7.91        9.36      7.73 o 
   3  -5  11      139.86      181.16     26.56 o 
   4  -5  11      230.49      222.33     27.64 o 
   5  -5  11        8.08       -3.06     17.32 o 
   6  -5  11       52.57       62.16     21.83 o 
   7  -5  11       12.53        7.07     20.74 o 
   8  -5  11       21.55       32.95     22.07 o 
 -11  -4  11       96.68      131.44     18.24 o 
 -10  -4  11        3.62       -0.57     12.90 o 
  -9  -4  11      251.83      278.27     50.38 o 
  -8  -4  11      103.18       72.77     15.23 o 
  -7  -4  11       15.67       20.08     12.59 o 
  -6  -4  11       90.89       60.68     13.97 o 
  -5  -4  11      105.86      104.74     15.00 o 
  -4  -4  11      136.31      185.79     16.61 o 
  -3  -4  11      506.58      601.54     24.56 o 
  -2  -4  11      949.43      860.64     27.69 o 
  -1  -4  11      377.53      336.39     18.77 o 
   0  -4  11        9.38        8.35      9.52 o 
   1  -4  11      255.00      242.55     12.67 o 
   2  -4  11       11.27        7.45     12.13 o 
   3  -4  11      274.56      274.08     27.71 o 
   4  -4  11      131.47       73.23     19.96 o 
   5  -4  11      115.36      121.62     23.90 o 
   6  -4  11       59.63      107.80     23.60 o 
   7  -4  11       97.17      121.15     25.73 o 
   8  -4  11        0.16        6.99     19.83 o 
 -11  -3  11       39.43       46.76     15.81 o 
 -10  -3  11      189.62      202.75     20.95 o 
  -9  -3  11       19.77       23.90     13.77 o 
  -8  -3  11       13.44       -6.54     11.11 o 
  -7  -3  11      163.98      188.59     18.24 o 
  -6  -3  11      643.56      638.52     27.89 o 
  -5  -3  11      223.60      223.78     17.61 o 
  -4  -3  11      510.11      507.34     23.19 o 
  -3  -3  11      584.86      443.50     21.68 o 
  -2  -3  11       31.69       27.62     10.47 o 
  -1  -3  11      940.72      921.63     27.74 o 
   0  -3  11       40.14       29.62      9.68 o 
   1  -3  11      339.25      300.44     17.62 o 
   2  -3  11       11.98        5.13      7.27 o 
   3  -3  11        1.83       -2.15      8.30 o 
   4  -3  11       45.27       51.80     17.86 o 
   5  -3  11        1.02      -15.60     16.85 o 
   6  -3  11      131.08      114.09     23.20 o 
   7  -3  11      138.43      113.64     24.51 o 
   8  -3  11        8.68       26.26     21.24 o 
   9  -3  11      159.06      182.86     31.44 o 
 -11  -2  11        0.21      -10.44     11.23 o 
 -10  -2  11        4.14       -1.85     12.48 o 
  -9  -2  11       76.03       60.11     20.36 o 
  -8  -2  11        1.45        1.42     11.51 o 
  -7  -2  11      169.18      161.48     17.84 o 
  -6  -2  11      166.40      174.40     17.22 o 
  -5  -2  11      914.95      995.63     32.24 o 
  -4  -2  11        2.52      -10.91      9.51 o 
  -3  -2  11      177.81      211.82     14.22 o 
  -2  -2  11      358.43      329.69     18.98 o 
  -1  -2  11      294.94      301.99     17.13 o 
   0  -2  11      144.14      145.26     12.94 o 
   1  -2  11      248.69      278.48     16.72 o 
   2  -2  11       12.07        1.20      6.55 o 
   3  -2  11        0.66       -5.87      6.36 o 
   4  -2  11       26.23        8.02     16.67 o 
   5  -2  11     1560.22     1418.32     56.96 o 
   6  -2  11       17.44       21.94     19.98 o 
   7  -2  11        0.45        4.85     19.59 o 
   8  -2  11      192.61      202.39     28.84 o 
   9  -2  11       83.25       81.55     24.95 o 
 -11  -1  11       98.57      144.11     16.25 o 
 -10  -1  11      153.15      175.59     31.64 o 
  -9  -1  11      265.65      314.96     22.69 o 
  -8  -1  11      495.32      558.51     30.01 o 
  -7  -1  11      166.83      175.17     31.42 o 
  -6  -1  11     1131.73     1152.26     34.84 o 
  -5  -1  11     2464.40     2493.66     90.59 o 
  -4  -1  11      206.47      242.15     12.33 o 
  -3  -1  11      241.45      231.62     12.13 o 
  -2  -1  11      502.97      509.75     16.20 o 
  -1  -1  11      362.47      362.24     18.90 o 
   0  -1  11        0.26      -10.07      8.20 o 
   1  -1  11      584.17      543.65     16.57 o 
   2  -1  11        6.43       -0.77      6.40 o 
   3  -1  11      139.01      160.64     15.86 o 
   4  -1  11        0.03      -15.45     14.17 o 
   5  -1  11     1579.21     1774.30     63.40 o 
   6  -1  11      261.30      266.37     29.74 o 
   7  -1  11        0.18      -16.31     16.39 o 
   8  -1  11       64.16       53.47     23.07 o 
   9  -1  11       24.40       36.78     21.97 o 
  10  -1  11       35.89        9.41     21.76 o 
 -11   0  11        4.24       -6.46     12.79 o 
 -10   0  11       97.80      131.28     15.01 o 
  -9   0  11       77.70       49.37     18.04 o 
  -8   0  11       34.00       47.12     14.10 o 
  -7   0  11      147.22      142.10     23.10 o 
  -6   0  11        1.95       -5.82      6.64 o 
  -5   0  11     3393.42     3304.77     48.56 o 
  -4   0  11     2242.26     2126.81     53.37 o 
  -3   0  11       60.95       60.07     13.00 o 
  -2   0  11      333.44      287.07     12.78 o 
  -1   0  11       42.79       40.84      9.53 o 
   0   0  11      555.90      553.07     53.44 o 
   1   0  11       16.70       18.44      7.21 o 
   2   0  11       29.91       16.72      7.06 o 
   3   0  11      152.63      150.49     12.71 o 
   4   0  11     1098.89     1107.59     28.39 o 
   5   0  11       15.50       70.84     18.65 o 
   6   0  11      310.27      312.21     30.60 o 
   7   0  11      212.95      183.23     25.54 o 
   8   0  11       56.68       69.33     24.27 o 
   9   0  11       12.94       -0.83     20.86 o 
  10   0  11       43.78       69.20     24.58 o 
 -11   1  11        6.47        3.21     15.26 o 
 -10   1  11        6.17       16.66     11.65 o 
  -9   1  11        4.51       13.32     10.69 o 
  -8   1  11      304.68      319.05     25.36 o 
  -7   1  11        0.19      -10.71      7.14 o 
  -6   1  11       68.34       87.75     10.19 o 
  -5   1  11     2009.91     1856.58     33.58 o 
  -4   1  11      518.20      471.96     16.37 o 
  -3   1  11      317.07      332.47     14.30 o 
  -2   1  11      246.54      277.96     12.84 o 
  -1   1  11      466.10      419.84     19.56 o 
   0   1  11      525.69      445.19     18.00 o 
   1   1  11      159.12      155.38      8.83 o 
   2   1  11      308.61      305.13     16.20 o 
   3   1  11        8.56       19.52      8.98 o 
   4   1  11      125.34       95.74     13.48 o 
   5   1  11      193.56      168.34     22.44 o 
   6   1  11      597.86      638.75     37.23 o 
   7   1  11      391.10      448.79     35.66 o 
   8   1  11       36.77       48.05     20.33 o 
   9   1  11       11.05       50.92     22.27 o 
  10   1  11      131.67      106.88     26.11 o 
  11   1  11        0.46      -23.55     19.69 o 
 -11   2  11       48.03       60.60     25.28 o 
 -10   2  11      106.76      114.21     26.51 o 
  -9   2  11       25.86       17.93     13.77 o 
  -8   2  11      139.48      135.22     12.11 o 
  -7   2  11       20.91       26.41      9.24 o 
  -6   2  11       26.48       11.75      7.85 o 
  -5   2  11        2.62       -4.26      7.23 o 
  -4   2  11      225.13      195.25     13.43 o 
  -2   2  11      196.84      177.64     12.75 o 
  -1   2  11        0.39        1.36      7.71 o 
   0   2  11       37.12       31.82     11.32 o 
   1   2  11       11.20        2.37      7.56 o 
   2   2  11       13.53       27.73      8.93 o 
   3   2  11     1158.28     1109.15     40.54 o 
   4   2  11        3.82       -0.21     13.60 o 
   5   2  11        5.15       14.67     14.18 o 
   6   2  11      123.19       92.47     20.39 o 
   7   2  11       44.83       35.89     19.76 o 
   8   2  11      105.33      116.34     25.07 o 
   9   2  11        9.99       26.35     21.21 o 
  10   2  11       34.95      101.22     26.55 o 
  11   2  11        2.60       -8.49     19.93 o 
 -10   3  11       23.42       25.48     21.65 o 
  -9   3  11        1.36       -9.71     10.88 o 
  -8   3  11       13.79       31.55     10.92 o 
  -7   3  11      151.27      146.24     12.17 o 
  -6   3  11      177.41      199.54     36.01 o 
  -5   3  11       58.71       89.58     14.95 o 
  -4   3  11      397.83      426.67     25.53 o 
  -3   3  11       85.46      103.46     15.48 o 
  -2   3  11      655.21      645.81     30.13 o 
  -1   3  11       81.06       71.05     13.24 o 
   0   3  11      119.92      133.96     16.70 o 
   1   3  11      323.54      284.85     14.85 o 
   2   3  11      155.10      115.59     17.25 o 
   3   3  11        0.96       12.17     13.35 o 
   4   3  11      393.27      369.09     25.86 o 
   5   3  11      213.69      268.18     24.56 o 
   6   3  11     1373.28     1372.63     51.11 o 
   7   3  11      599.54      704.97     39.13 o 
   8   3  11      533.41      559.81     38.97 o 
   9   3  11      205.00      233.79     30.27 o 
  10   3  11       22.00      -18.80     18.61 o 
  11   3  11        1.28       13.75     21.81 o 
 -10   4  11      286.21      348.27     36.54 o 
  -9   4  11       86.67      102.36     15.33 o 
  -8   4  11       26.45       34.59     12.16 o 
  -7   4  11       38.69       23.58     13.50 o 
  -6   4  11       91.41       73.16     15.93 o 
  -5   4  11      172.11      145.74     18.43 o 
  -4   4  11      733.59      663.03     31.87 o 
  -3   4  11       21.56       25.40     11.56 o 
  -2   4  11      103.29      121.99     15.53 o 
  -1   4  11      245.29      255.21     20.84 o 
   0   4  11      850.82      888.24     36.34 o 
   1   4  11       65.68       77.00      9.37 o 
   2   4  11      219.14      219.65     13.14 o 
   3   4  11      260.44      239.12     14.67 o 
   4   4  11      397.24      395.17     20.35 o 
   5   4  11      696.11      677.71     33.83 o 
   6   4  11       66.44       81.40     19.39 o 
   7   4  11      146.29      161.40     22.40 o 
   8   4  11      175.46      136.34     22.97 o 
   9   4  11       79.37       73.87     21.54 o 
  10   4  11      184.34      175.59     27.38 o 
  11   4  11        0.86        7.54     20.91 o 
  12   4  11       97.52      175.23     31.87 o 
 -10   5  11       28.30       61.89     18.48 o 
  -9   5  11        2.34       -2.88     10.88 o 
  -8   5  11      530.17      506.33     32.91 o 
  -7   5  11       72.96       68.14     15.82 o 
  -6   5  11        8.03       10.99     12.79 o 
  -5   5  11      227.26      188.97     20.98 o 
  -4   5  11       98.97       77.42     14.97 o 
  -3   5  11       13.23        9.75     12.20 o 
  -2   5  11        3.76        3.60     10.84 o 
  -1   5  11      300.37      279.62     22.30 o 
   0   5  11      450.61      384.66     25.38 o 
   1   5  11      434.48      407.72     26.12 o 
   2   5  11       86.85       76.77     17.10 o 
   3   5  11        9.81        5.33      7.67 o 
   4   5  11      197.90      189.90     14.04 o 
   5   5  11      193.15      217.65     15.43 o 
   6   5  11       36.66       17.29     15.31 o 
   7   5  11        0.02        3.93     16.32 o 
   8   5  11        2.75        2.79     16.50 o 
   9   5  11       14.38       14.65     17.31 o 
  10   5  11       87.83       98.84     23.43 o 
  11   5  11       22.09       16.71     21.71 o 
  12   5  11       28.36       29.05     23.60 o 
  -9   6  11      179.24      145.72     17.60 o 
  -8   6  11       30.59       14.50     15.12 o 
  -7   6  11       99.47      131.70     20.58 o 
  -6   6  11      485.71      441.76     29.13 o 
  -5   6  11       54.31       47.02     14.65 o 
  -4   6  11       98.37      105.96     16.71 o 
  -3   6  11      126.76       82.45     15.72 o 
  -2   6  11      169.88      161.81     18.54 o 
  -1   6  11       25.40       28.13     13.91 o 
   0   6  11       16.70       27.51     13.86 o 
   1   6  11      283.53      296.34     24.38 o 
   2   6  11       63.59       68.51     19.87 o 
   3   6  11      413.28      446.20     17.50 o 
   4   6  11       68.14       69.43     12.47 o 
   5   6  11        7.18       25.23     10.11 o 
   6   6  11       35.77       28.19     15.01 o 
   7   6  11      125.26      165.02     22.24 o 
   8   6  11       84.62      137.23     22.13 o 
   9   6  11      149.46      147.48     24.08 o 
  10   6  11       47.39       64.38     20.65 o 
  11   6  11       47.68       94.70     25.62 o 
  12   6  11        5.32        2.75     20.76 o 
  -9   7  11      311.08      305.30     29.49 o 
  -8   7  11      303.24      246.81     27.36 o 
  -7   7  11       21.53       16.31     14.48 o 
  -6   7  11      856.79      869.49     40.89 o 
  -5   7  11       10.84       11.97     14.37 o 
  -4   7  11      393.12      428.35     28.74 o 
  -3   7  11      197.73      226.50     22.40 o 
  -2   7  11      101.31      133.07     19.12 o 
  -1   7  11      694.78      701.78     35.34 o 
   0   7  11       52.26       41.38     14.37 o 
   1   7  11       14.49       31.61     14.48 o 
   2   7  11       53.30       65.58      8.36 o 
   3   7  11        3.13        4.35     11.66 o 
   4   7  11     1040.44     1023.22     26.96 o 
   5   7  11       51.69       88.65     16.22 o 
   6   7  11     1049.07     1093.64     30.89 o 
   7   7  11       57.06       57.54     16.90 o 
   8   7  11        6.01        9.26     15.80 o 
   9   7  11      122.23      136.66     23.83 o 
  10   7  11        0.00       23.36     19.16 o 
  11   7  11      147.44      171.64     28.61 o 
  12   7  11        0.08       13.20     21.93 o 
  -8   8  11       16.01       18.39     17.69 o 
  -7   8  11       38.30       51.90     18.58 o 
  -6   8  11       73.88       68.36     17.41 o 
  -5   8  11        5.20       -9.84     13.45 o 
  -4   8  11        7.49       15.12     14.47 o 
  -3   8  11      107.26      105.32     17.94 o 
  -2   8  11       69.09       86.80     16.89 o 
  -1   8  11     1118.89     1043.68     44.03 o 
   0   8  11      782.23      763.23     37.75 o 
   1   8  11      125.24      103.15     18.16 o 
   2   8  11        4.44       17.23     14.94 o 
   3   8  11      950.11      944.72     41.52 o 
   4   8  11      609.85      640.34     22.83 o 
   5   8  11       90.44      152.27     46.25 o 
   6   8  11      139.77      123.46     13.56 o 
   7   8  11        1.89        0.94     11.48 o 
   8   8  11      150.43      250.65     25.01 o 
   9   8  11      190.73      218.68     25.50 o 
  10   8  11        6.11        1.18     15.96 o 
  11   8  11        7.64        2.23     19.60 o 
  12   8  11       10.78       -1.96     19.01 o 
  -8   9  11      326.88      321.00     31.96 o 
  -7   9  11       61.01       72.67     20.73 o 
  -6   9  11        8.00       14.87     14.54 o 
  -5   9  11       12.39       16.79     14.65 o 
  -4   9  11        0.08        1.80     14.22 o 
  -3   9  11      502.32      500.50     31.71 o 
  -2   9  11      544.08      500.93     31.28 o 
  -1   9  11     1090.11     1052.48     44.34 o 
   0   9  11      529.59      477.68     32.22 o 
   1   9  11      324.80      350.15     27.70 o 
   2   9  11     1734.69     1758.04     59.48 o 
   3   9  11      944.61      996.40     43.72 o 
   4   9  11      126.26      107.20     19.84 o 
   5   9  11      117.51      114.76     34.46 o 
   6   9  11       58.88       51.78     11.19 o 
   7   9  11        8.02        2.93      9.90 o 
   8   9  11       45.79       18.94      6.23 o 
   9   9  11        0.18        3.56     16.56 o 
  10   9  11        5.51       14.92     17.45 o 
  11   9  11      310.02      364.34     33.12 o 
  12   9  11        1.34       -4.01     20.36 o 
  -7  10  11      178.10      194.50     27.19 o 
  -6  10  11      208.30      216.20     25.94 o 
  -5  10  11       10.94        1.84     14.66 o 
  -4  10  11       22.18       23.04     15.30 o 
  -3  10  11       33.84       44.50     16.08 o 
  -2  10  11       40.95       39.48     16.58 o 
  -1  10  11     1020.38     1122.51     46.75 o 
   0  10  11      427.95      442.66     31.08 o 
   1  10  11     1366.07     1498.41     54.52 o 
   2  10  11      279.93      284.65     26.42 o 
   3  10  11      167.16      130.26     21.31 o 
   4  10  11      146.46      175.82     23.03 o 
   5  10  11        0.01        2.20     15.82 o 
   6  10  11      178.75      176.24     24.21 o 
   7  10  11        0.07       -3.74     14.80 o 
   8  10  11      331.05      324.92     20.72 o 
   9  10  11      123.95       70.56     16.34 o 
  10  10  11      137.81      202.34     26.55 o 
  11  10  11      293.36      301.54     31.91 o 
  12  10  11        0.69       18.78     21.16 o 
  -6  11  11       87.15      104.79     22.13 o 
  -5  11  11        2.55       16.92     16.48 o 
  -4  11  11       37.66       78.02     20.03 o 
  -3  11  11      182.48      142.97     21.37 o 
  -2  11  11       47.62       27.23     15.17 o 
  -1  11  11       32.53       22.38     14.78 o 
   0  11  11      203.13      212.90     24.65 o 
   1  11  11       38.41       16.72     15.17 o 
   2  11  11       12.47       -5.45     14.46 o 
   3  11  11      247.41      207.74     24.55 o 
   4  11  11      130.94       91.46     20.21 o 
   5  11  11       67.56       67.81     19.47 o 
   6  11  11      128.38      101.13     21.13 o 
   7  11  11      329.61      337.16     30.07 o 
   8  11  11        1.48       -2.42     17.11 o 
  10  11  11       90.14      113.98     22.26 o 
  11  11  11       69.05      109.37     23.78 o 
  12  11  11        0.59       23.00     21.26 o 
  -6  12  11      304.18      319.85     33.33 o 
  -5  12  11        8.68       39.14     18.13 o 
  -4  12  11      147.69      145.94     24.19 o 
  -3  12  11        7.89       -4.78     14.08 o 
  -2  12  11       29.82       37.43     16.64 o 
  -1  12  11       83.49       54.91     17.10 o 
   0  12  11        3.71        3.30     15.00 o 
   1  12  11      190.59      194.84     24.07 o 
   2  12  11      481.38      399.40     32.93 o 
   3  12  11     1910.18     2039.87     69.18 o 
   4  12  11      171.14      166.47     24.27 o 
   5  12  11       51.14       45.73     18.53 o 
   6  12  11      208.38      267.44     28.82 o 
   7  12  11       99.39      116.41     23.06 o 
   8  12  11       30.28       -0.48     18.83 o 
   9  12  11       55.97       67.77     25.88 o 
  -5  13  11       13.42      -15.64     15.93 o 
  -4  13  11      105.12       99.51     21.87 o 
  -3  13  11      268.70      208.39     26.12 o 
  -2  13  11       14.33       12.60     15.64 o 
  -1  13  11       17.96       14.59     15.23 o 
   0  13  11      307.68      282.58     27.93 o 
   1  13  11       94.29       74.49     19.15 o 
   2  13  11     1219.11     1031.65     47.81 o 
   3  13  11      397.34      374.45     32.83 o 
   4  13  11      587.76      617.10     38.56 o 
   5  13  11       31.63       25.30     17.95 o 
   6  13  11      367.60      361.09     31.12 o 
   7  13  11       51.16       56.57     21.63 o 
   8  13  11      183.66      159.68     26.65 o 
   9  13  11        0.55      -17.65     11.77 o 
  -4  14  11       71.77      119.11     24.99 o 
  -3  14  11        2.79       -2.33     17.02 o 
  -2  14  11       18.34        9.28     15.69 o 
  -1  14  11      247.38      236.00     27.13 o 
   0  14  11      313.19      263.15     27.64 o 
   1  14  11      596.09      546.20     37.00 o 
   2  14  11      386.93      399.34     32.80 o 
   3  14  11        8.11       35.27     18.37 o 
   4  14  11      706.06      717.29     41.74 o 
   5  14  11      112.94      129.88     23.52 o 
   6  14  11        3.86      -22.08     16.86 o 
   7  14  11      165.75      144.93     24.63 o 
   8  14  11        6.72      -18.38     13.41 o 
   9  14  11        0.09      -14.42     12.61 o 
  10  14  11       18.92       10.44     20.70 o 
  -2  15  11       20.96       13.04     17.69 o 
  -1  15  11      183.37      229.30     27.71 o 
   0  15  11       49.74       22.57     18.55 o 
   1  15  11       61.03       76.95     21.82 o 
   2  15  11        1.02        1.99     16.18 o 
   3  15  11      216.24      267.34     29.14 o 
   4  15  11        6.97      -24.80     16.53 o 
   5  15  11      150.81      162.39     25.64 o 
   6  15  11       51.49       86.39     23.44 o 
   7  15  11       78.89       37.10     20.85 o 
   8  15  11       31.62       27.46     14.79 o 
   9  15  11       27.57       26.71     14.99 o 
  10  15  11      111.29      127.60     18.91 o 
  -1  16  11        2.39       15.87     18.44 o 
   0  16  11       26.10       42.83     20.30 o 
   1  16  11       31.49       33.13     19.01 o 
   2  16  11        5.51       40.60     20.63 o 
   3  16  11      472.27      457.33     36.15 o 
   4  16  11       78.09       75.96     21.62 o 
   5  16  11        1.34       -7.00     17.55 o 
   6  16  11        1.05      -16.00     18.90 o 
   7  16  11       19.85       41.75     20.47 o 
   8  16  11        0.05      -18.17     13.70 o 
   9  16  11      108.49      130.46     19.72 o 
   1  17  11       22.20       14.90     20.70 o 
   2  17  11      234.34      183.96     27.21 o 
   3  17  11       55.66       33.53     20.94 o 
   4  17  11      198.51      241.73     31.56 o 
   5  17  11       15.09        4.37     18.38 o 
   6  17  11       66.29       69.90     24.57 o 
   7  17  11      234.80      252.81     23.20 o 
   8  17  11       22.74       21.49     16.05 o 
  -5 -11  12        0.03        5.21     13.59 o 
  -4 -11  12        0.06      -10.75     15.33 o 
  -3 -11  12        2.65       -9.06     22.53 o 
  -2 -11  12       24.03       23.04     24.78 o 
  -7 -10  12        6.76       15.11     15.87 o 
  -6 -10  12        0.01       -0.70     18.31 o 
  -5 -10  12       25.23       42.68     14.70 o 
  -4 -10  12       13.05       12.20     12.95 o 
  -3 -10  12      130.90      171.82     57.98 o 
  -2 -10  12      143.42      187.12     19.09 o 
  -1 -10  12       37.20       24.97     13.19 o 
  -8  -9  12       51.51       80.34     17.36 o 
  -7  -9  12        1.85       10.71     13.71 o 
  -6  -9  12        3.89       12.62     17.55 o 
  -5  -9  12       82.80       68.40     15.36 o 
  -4  -9  12        0.60       26.66     13.41 o 
  -3  -9  12      120.05      194.47     19.09 o 
  -2  -9  12       24.25       11.13     12.14 o 
  -1  -9  12       26.19       33.58     13.55 o 
   3  -9  12        2.10       13.45     20.61 o 
  -9  -8  12       14.45       31.10     20.83 o 
  -8  -8  12       50.76       50.49     15.89 o 
  -7  -8  12        0.88       11.43     13.43 o 
  -6  -8  12       97.86      105.62     34.44 o 
  -5  -8  12       50.31       38.24     23.35 o 
  -4  -8  12      262.47      239.41     25.38 o 
  -3  -8  12       12.87       -8.39     11.53 o 
  -2  -8  12       33.66       -7.83     17.02 o 
  -1  -8  12        0.03      -15.41     10.28 o 
   0  -8  12       44.00       22.33     12.08 o 
   3  -8  12      125.84      140.12     28.21 o 
   4  -8  12        8.40       21.42     21.76 o 
  -9  -7  12       62.25       55.70     16.80 o 
  -8  -7  12        3.04       13.06     13.41 o 
  -7  -7  12      122.03      133.67     17.80 o 
  -6  -7  12       59.82       81.09     16.14 o 
  -5  -7  12        2.20      -11.20     16.31 o 
  -4  -7  12       71.41      112.66     15.31 o 
  -3  -7  12      271.42      225.83     18.27 o 
  -2  -7  12      119.31      116.04     14.33 o 
  -1  -7  12        3.82       -5.96     10.26 o 
   0  -7  12       28.68       13.96     10.78 o 
   2  -7  12       78.19       80.35     22.33 o 
   3  -7  12       24.66        1.59     18.16 o 
   4  -7  12      119.81       95.61     24.93 o 
   5  -7  12      133.01      142.54     29.98 o 
 -10  -6  12       10.83       20.35     17.61 o 
  -9  -6  12        7.72        3.52     16.84 o 
  -8  -6  12        1.28        7.56     13.88 o 
  -7  -6  12       82.51       93.70     15.96 o 
  -6  -6  12       11.34      -17.04     11.36 o 
  -5  -6  12      177.50      183.80     18.03 o 
  -4  -6  12      542.27      412.25     23.28 o 
  -3  -6  12       14.02        7.22     11.58 o 
  -2  -6  12      677.43      604.24     25.28 o 
  -1  -6  12       18.99       20.37     10.95 o 
   0  -6  12        7.43       11.86     10.27 o 
   1  -6  12       21.13       18.55     10.41 o 
   2  -6  12        0.01      -22.01     15.36 o 
   3  -6  12        9.45        0.33     17.42 o 
   4  -6  12       41.97      110.23     25.88 o 
   5  -6  12       75.35       94.68     26.82 o 
   6  -6  12        0.08       -5.19     19.42 o 
 -10  -5  12       66.58       61.81     16.49 o 
  -9  -5  12        1.18       18.52     14.77 o 
  -8  -5  12       86.16       91.07     18.65 o 
  -7  -5  12        5.24        3.95     12.30 o 
  -6  -5  12       26.68       -9.27     20.22 o 
  -5  -5  12       92.91       88.12     23.33 o 
  -4  -5  12       16.53        5.18     11.73 o 
  -3  -5  12      278.00      195.46     23.23 o 
  -2  -5  12      375.33      355.23     19.81 o 
  -1  -5  12       46.84       63.58     12.34 o 
   0  -5  12      360.46      391.88     20.03 o 
   1  -5  12       33.92       47.01     10.62 o 
   2  -5  12       14.42       -1.67     16.42 o 
   3  -5  12        0.03       -1.08     17.97 o 
   4  -5  12      234.12      240.33     29.74 o 
   5  -5  12        7.30       19.32     18.63 o 
   6  -5  12      115.05      126.03     26.42 o 
   7  -5  12       86.70       49.36     23.82 o 
 -10  -4  12       42.24       30.38     15.47 o 
  -9  -4  12       48.18       87.75     16.50 o 
  -8  -4  12       28.04       25.54     14.08 o 
  -7  -4  12        1.35        8.76     12.35 o 
  -6  -4  12       11.72       52.26     13.73 o 
  -5  -4  12       22.40        8.74     12.23 o 
  -4  -4  12      174.61      156.37     16.51 o 
  -3  -4  12       35.60       59.74     12.41 o 
  -2  -4  12      134.06      190.64     15.99 o 
  -1  -4  12        9.30       11.84      9.97 o 
   0  -4  12      184.99      206.93     15.51 o 
   1  -4  12       57.91       47.83      8.44 o 
   2  -4  12        5.49       14.49      7.99 o 
   3  -4  12      104.36       85.86     22.61 o 
   4  -4  12      141.43      127.26     23.94 o 
   5  -4  12       91.95       90.23     22.11 o 
   6  -4  12        6.03        3.14     19.93 o 
   7  -4  12        7.64       -1.75     20.35 o 
   8  -4  12        0.11        5.55     21.50 o 
 -10  -3  12        0.21        0.92     13.56 o 
  -9  -3  12       61.50       15.66     14.31 o 
  -8  -3  12        1.56       26.83     15.38 o 
  -7  -3  12        1.22      -10.97     18.94 o 
  -6  -3  12      139.55      238.31     20.59 o 
  -5  -3  12      560.23      662.63     27.82 o 
  -4  -3  12      115.42      117.71     19.13 o 
  -3  -3  12      202.32      285.37     18.96 o 
  -2  -3  12       38.51       23.63     10.71 o 
  -1  -3  12      391.68      333.77     19.27 o 
   0  -3  12        1.26        3.25      9.48 o
[truncated: 102,852 more chars]
